# Supplementary material for: Analyzing non‐cancer causes of death of colorectal carcinoma patients in the US population for the years 2000–2016
Source: Cancer Med. 2020 Dec 13;10(8):2740–51. doi: 10.1002/cam4.3673 (PMC8026921; doi:10.1002/cam4.3673)
Supplement: Supplementary file 1 — Table S1 [file CAM4-10-2740-s001.xlsx]

## Sheet: Death number
The number of causes of death by year at diagnosis for patients with CRC
	2000	2001	2002	2003	2004	2005	2006	2007	2008	2009	2010	2011	2012	2013	2014	2015	2016	Total
non-CRC death	136	358	561	678	870	986	1109	1173	1284	1243	1397	1448	1531	1625	1697	1697	1781	19574
non-cancer death	528	1322	1790	2351	2760	3369	3683	4151	4512	4946	5100	5612	5870	6250	6403	6697	6875	72219
CRC death	1585	4227	6043	7061	7194	7621	8104	8200	8352	8338	8428	8553	8544	8442	8408	8562	8482	126144
All death	2258	5917	8404	10105	10845	12009	12933	13563	14191	14571	14974	15681	16004	16389	16558	17008	17187	218597
The number of causes of death by year at diagnosis for patients with CC
	2000	2001	2002	2003	2004	2005	2006	2007	2008	2009	2010	2011	2012	2013	2014	2015	2016	Total
non-CC death	106	280	434	495	625	752	826	842	925	915	1022	1048	1085	1152	1217	1245	1266	14235
non-cancer death	416	964	1333	1775	2092	2544	2817	3200	3411	3775	3877	4324	4521	4817	4917	5115	5279	55177
CC death	1190	3102	4249	4963	5003	5278	5521	5608	5639	5725	5633	5745	5677	5616	5675	5729	5644	85997
All death	1720	4352	6022	7239	7735	8596	9193	9680	10010	10444	10568	11165	11326	11638	11844	12131	12224	155887
The number of causes of death by year at diagnosis for patients with RC
	2000	2001	2002	2003	2004	2005	2006	2007	2008	2009	2010	2011	2012	2013	2014	2015	2016	Total
non-RC death	30	78	127	183	245	234	283	331	359	328	375	400	446	473	480	452	515	5339
non-cancer death	112	358	457	576	668	825	866	951	1101	1171	1223	1288	1349	1433	1486	1582	1596	17042
RC death	395	1125	1794	2098	2191	2343	2583	2592	2713	2613	2795	2808	2867	2826	2733	2833	2838	40147
All death	538	1565	2382	2866	3110	3413	3740	3883	4181	4127	4406	4516	4678	4751	4714	4877	4963	62710

## Sheet: Death proportion
The proportion of causes of death by year at diagnosis for patients with CRC
Year	CC				RC
	non-CC death	non-cancer death	CC death		non-RC death	non-cancer death	RC death
2000	0.0616279	0.24186	0.69186		0.0557621	0.208178	0.734201
2001	0.0643382	0.221507	0.712776		0.0498403	0.228754	0.71885
2002	0.0720691	0.221355	0.70558		0.0533165	0.191856	0.753149
2003	0.0683796	0.2452	0.685592		0.0638521	0.200977	0.732031
2004	0.0808016	0.270459	0.6468		0.0787781	0.214791	0.704502
2005	0.0874826	0.295952	0.614007		0.0685614	0.241723	0.686493
2006	0.089851	0.306429	0.600566		0.0756684	0.231551	0.690642
2007	0.0869835	0.330579	0.579339		0.0852434	0.244914	0.667525
2008	0.0924076	0.340759	0.563337		0.0858646	0.263334	0.648888
2009	0.0876101	0.361452	0.548162		0.0794766	0.283741	0.633148
2010	0.096707	0.366862	0.533024		0.0851112	0.277576	0.634362
2011	0.0938648	0.387282	0.514554		0.088574	0.285208	0.621789
2012	0.0957973	0.39917	0.501236		0.0953399	0.288371	0.612869
2013	0.0989861	0.413903	0.482557		0.099558	0.301621	0.594822
2014	0.102752	0.415147	0.479146		0.101824	0.315231	0.579762
2015	0.10263	0.421647	0.472261		0.0926799	0.32438	0.58089
2016	0.103567	0.431855	0.461715		0.103768	0.32158	0.571832
