# Supplementary material for: Analyzing non‐cancer causes of death of colorectal carcinoma patients in the US population for the years 2000–2016
Source: Cancer Med. 2020 Dec 13;10(8):2740–51. doi: 10.1002/cam4.3673 (PMC8026921; doi:10.1002/cam4.3673)
Supplement: Supplementary file 2 — Table S2 [file CAM4-10-2740-s003.xlsx]

## Sheet: non-cancer death_data_year
Causes of non-cancer death by year at diagnosis for patients with CRC
	2000					2001					2002					2003					2004					2005					2006					2007					2008					2009
	Observed	Expected	SMR	CI Lower	CI Upper	Observed	Expected	SMR	CI Lower	CI Upper	Observed	Expected	SMR	CI Lower	CI Upper	Observed	Expected	SMR	CI Lower	CI Upper	Observed	Expected	SMR	CI Lower	CI Upper	Observed	Expected	SMR	CI Lower	CI Upper	Observed	Expected	SMR	CI Lower	CI Upper	Observed	Expected	SMR	CI Lower	CI Upper	Observed	Expected	SMR	CI Lower	CI Upper	Observed	Expected	SMR	CI Lower
Tuberculosis	0	0.018	0	0	204.984	0	0.0592	0	0	62.3075	0	0.0881	0	0	41.8792	0	0.2067	0	0	17.8497	1	0.3121	3.2036	0.0811	17.8493	2	0.3248	6.1582	0.7458	22.2455	1	0.3364	2.9728	0.0753	16.5635	2	0.4333	4.6159	0.559	16.6742	1	0.4358	2.2947	0.0581	12.7854	2	0.4267	4.6866	0.5676
Syphilis	0	0	0	0	0	0	0	0	0	0	0	0	0	0	0	0	0	0	0	0	0	0	0	0	0	0	0	0	0	0	0	0	0	0	0	0	0.0391	0	0	94.2898	0	0.1338	0	0	27.5656	0	0.1335	0	0
Septicemia	17	1.7701	9.6041#	5.5947	15.377	42	7.8234	5.3685#	3.8692	7.2567	54	13.7365	3.9311#	2.9532	5.1293	75	19.6651	3.8139#	2.9998	4.7807	86	23.8739	3.6023#	2.8813	4.4488	104	24.4797	4.2484#	3.4713	5.1477	100	26.9142	3.7155#	3.0231	4.5191	103	29.3261	3.5122#	2.8668	4.2596	101	31.0067	3.2574#	2.6532	3.958	150	30.7871	4.8722#	4.1237
Other Infectious and Parasitic Diseases including HIV	5	0.8522	5.8673#	1.9051	13.6923	10	2.941	3.4002#	1.6305	6.2531	21	4.7641	4.4079#	2.7286	6.738	22	6.4669	3.4019#	2.132	5.1506	30	8.2706	3.6273#	2.4473	5.1782	42	8.9935	4.6700#	3.3658	6.3125	46	9.3651	4.9119#	3.5961	6.5517	49	10.2952	4.7595#	3.5211	6.2923	51	10.1643	5.0176#	3.7359	6.5972	54	9.8865	5.4620#	4.1032
Diabetes Mellitus	21	4.1625	5.0451#	3.123	7.712	56	15.5088	3.6109#	2.7276	4.689	82	24.8545	3.2992#	2.624	4.0952	100	33.2549	3.0071#	2.4467	3.6574	119	41.4266	2.8726#	2.3797	3.4374	163	43.4604	3.7505#	3.1969	4.3726	158	48.9131	3.2302#	2.7462	3.775	171	52.3813	3.2645#	2.7936	3.7922	164	55.3064	2.9653#	2.5288	3.4555	171	57.7019	2.9635#	2.536
Alzheimers (ICD-9 and 10 only)	5	9.0854	0.5503	0.1787	1.2843	19	32.3376	0.5876#	0.3537	0.9175	30	57.3124	0.5234#	0.3532	0.7473	55	79.9889	0.6876#	0.518	0.895	73	103.313	0.7066#	0.5539	0.8884	92	116.75	0.7880#	0.6352	0.9664	117	136.151	0.8593	0.7107	1.0299	156	151.516	1.0296	0.8744	1.2044	197	160.808	1.2251#	1.06	1.4086	195	169.216	1.1524	0.9963
Diseases of Heart	241	58.0618	4.1507#	3.6432	4.7092	583	209.433	2.7837#	2.5623	3.0191	768	343.191	2.2378#	2.0823	2.4018	1041	463.737	2.2448#	2.1105	2.3854	1140	566.693	2.0117#	1.8966	2.1319	1346	594.526	2.2640#	2.1446	2.3883	1472	655.685	2.2450#	2.1317	2.3627	1616	698.991	2.3119#	2.2005	2.4274	1685	728.05	2.3144#	2.2052	2.4276	1808	734.569	2.4613#	2.3491
Hypertension without Heart Disease	7	2.4972	2.8032#	1.127	5.7756	15	8.5039	1.7639	0.9872	2.9093	19	16.0492	1.1839	0.7128	1.8487	26	22.8072	1.14	0.7447	1.6704	39	27.8443	1.4006	0.996	1.9147	54	29.4375	1.8344#	1.3781	2.3935	62	32.9096	1.8839#	1.4444	2.4151	54	37.1172	1.4549#	1.0929	1.8983	60	40.749	1.4724#	1.1236	1.8953	71	43.889	1.6177#	1.2634
Cerebrovascular Diseases	50	12.3177	4.0592#	3.0128	5.3516	142	42.883	3.3113#	2.7891	3.9029	164	72.9723	2.2474#	1.9166	2.6189	200	97.8432	2.0441#	1.7706	2.3479	248	116.629	2.1264#	1.87	2.4082	270	122.735	2.1999#	1.9453	2.4785	316	136.211	2.3199#	2.0712	2.5903	323	143.87	2.2451#	2.0069	2.5038	344	146.991	2.3403#	2.0995	2.6011	378	145.555	2.5970#	2.3417
Atherosclerosis	4	1.5189	2.6334	0.7175	6.7426	11	5.1877	2.1204#	1.0585	3.794	11	8.378	1.313	0.6554	2.3492	24	10.6417	2.2553#	1.445	3.3557	22	11.837	1.8586#	1.1648	2.8139	33	11.1939	2.9480#	2.0293	4.1401	19	12.1629	1.5621	0.9405	2.4395	23	13.227	1.7389#	1.1023	2.6092	28	12.602	2.2219#	1.4764	3.2112	29	11.8218	2.4531#	1.6429
Aortic Aneurysm and Dissection	1	0.8153	1.2265	0.0311	6.8337	8	2.6003	3.0765#	1.3282	6.062	17	4.7596	3.5717#	2.0807	5.7187	17	6.0969	2.7883#	1.6243	4.4643	19	6.3441	2.9949#	1.8031	4.6769	21	6.9526	3.0205#	1.8697	4.6171	32	7.6623	4.1763#	2.8566	5.8957	21	7.7622	2.7054#	1.6747	4.1355	25	8.9986	2.7782#	1.7979	4.1012	22	8.9732	2.4518#	1.5365
Other Diseases of Arteries, Arterioles, Capillaries	2	0.5652	3.5385	0.4285	12.7825	11	2.6001	4.2307#	2.1119	7.5699	12	4.1969	2.8593#	1.4774	4.9945	16	6.3109	2.5353#	1.4491	4.1172	11	8.0451	1.3673	0.6825	2.4465	18	8.5032	2.1168#	1.2546	3.3455	24	9.7295	2.4667#	1.5805	3.6703	23	10.1031	2.2765#	1.4431	3.4159	19	10.7991	1.7594#	1.0593	2.7475	27	11.259	2.3981#	1.5804
Pneumonia and Influenza	15	6.1412	2.4425#	1.3671	4.0285	52	21.4362	2.4258#	1.8117	3.1811	67	36.2144	1.8501#	1.4338	2.3496	77	50.6115	1.5214#	1.2007	1.9015	87	62.7764	1.3859#	1.11	1.7095	136	65.023	2.0916#	1.7548	2.4741	103	69.7331	1.4771#	1.2056	1.7914	145	73.6907	1.9677#	1.6605	2.3153	188	74.7539	2.5149#	2.1683	2.9012	175	73.6721	2.3754#	2.0365
Chronic Obstructive Pulmonary Disease and Allied Cond	34	8.2486	4.1219#	2.8545	5.7599	95	30.1475	3.1512#	2.5495	3.8521	130	50.6798	2.5651#	2.1432	3.0459	145	71.7506	2.0209#	1.7053	2.3779	191	90.4005	2.1128#	1.8238	2.4346	233	95.7143	2.4343#	2.1318	2.7678	278	108.647	2.5587#	2.2668	2.8779	331	118.863	2.7847#	2.4928	3.1015	373	125.712	2.9671#	2.6736	3.284	403	127.004	3.1731#	2.8708
Stomach and Duodenal Ulcers	3	0.4864	6.1671#	1.2718	18.023	2	1.0755	1.8596	0.2252	6.7174	3	1.6205	1.8513	0.3818	5.4101	4	2.2123	1.8081	0.4926	4.6295	9	2.5811	3.4868#	1.5944	6.6191	13	2.6124	4.9763#	2.6497	8.5096	10	2.4308	4.1138#	1.9727	7.5655	12	2.7818	4.3137#	2.2289	7.5352	4	2.8077	1.4247	0.3882	3.6477	6	2.9604	2.0268	0.7438
Chronic Liver Disease and Cirrhosis	5	0.4186	11.9439#	3.8782	27.8732	14	1.5998	8.7513#	4.7844	14.6832	15	2.7939	5.3689#	3.0049	8.8552	30	4.0072	7.4866#	5.0512	10.6875	35	5.0326	6.9546#	4.8441	9.6722	43	5.2603	8.1744#	5.9159	11.0109	39	6.0447	6.4520#	4.588	8.8201	49	6.4066	7.6483#	5.6583	10.1115	44	6.9519	6.3292#	4.5988	8.4967	66	7.3038	9.0364#	6.9887
Nephritis, Nephrotic Syndrome and Nephrosis	16	3.176	5.0378#	2.8795	8.1811	31	12.2226	2.5363#	1.7233	3.6	53	20.92	2.5335#	1.8977	3.3138	57	29.7823	1.9139#	1.4496	2.4797	84	39.7935	2.1109#	1.6837	2.6134	96	41.7137	2.3014#	1.8641	2.8104	97	46.555	2.0836#	1.6896	2.5418	134	49.1417	2.7268#	2.2847	3.2295	132	50.9533	2.5906#	2.1675	3.0721	204	50.479	4.0413#	3.5057
Complications of Pregnancy, Childbirth, Puerperium	0	0.0004	0	0	8339.47	0	0.0012	0	0	3153	0	0.0017	0	0	2200.04	0	0.0019	0	0	1953.5	1	0.0024	425.0515#	10.7614	2368.24	0	0.004	0	0	921.869	1	0.004	252.9055#	6.403	1409.1	1	0.005	199.8945#	5.0609	1113.74	0	0.0052	0	0	707.521	1	0.0064	156.0174#	3.95
Congenital Anomalies	0	0.0063	0	0	585.862	0	0.0798	0	0	46.2231	1	0.2305	4.3388	0.1098	24.1742	3	0.4598	6.5248#	1.3456	19.0683	2	0.5639	3.5467	0.4295	12.8118	2	0.584	3.4247	0.4148	12.3713	0	0.8092	0	0	4.5589	5	0.8373	5.9719#	1.9391	13.9364	2	0.8169	2.4482	0.2965	8.8438	3	0.8239	3.6414	0.7509
Certain Conditions Originating in Perinatal Period	0	0	0	0	0	0	0	0	0	0	0	0	0	0	0	0	0	0	0	0	0	0.0267	0	0	138.353	0	0.1131	0	0	32.6155	0	0.123	0	0	29.9889	0	0.1248	0	0	29.5576	1	0.1251	7.9922	0.2023	44.5297	1	0.0559	17.8752	0.4526
Symptoms, Signs and Ill-Defined Conditions	5	2.1757	2.2981	0.7462	5.3629	6	8.6673	0.6923	0.254	1.5068	18	15.7984	1.1394	0.6753	1.8007	20	22.7135	0.8805	0.5379	1.3599	34	29.9547	1.135	0.7861	1.5861	65	32.0911	2.0255#	1.5632	2.5816	83	34.8257	2.3833#	1.8983	2.9545	77	36.4359	2.1133#	1.6678	2.6413	120	37.6293	3.1890#	2.644	3.8133	96	36.6455	2.6197#	2.122
Accidents and Adverse Effects	14	3.4251	4.0875#	2.2347	6.8582	19	12.8185	1.4822	0.8924	2.3147	36	22.3089	1.6137#	1.1302	2.234	54	31.2727	1.7267#	1.2972	2.253	73	39.6595	1.8407#	1.4428	2.3144	89	42.6106	2.0887#	1.6774	2.5703	106	47.9239	2.2118#	1.8109	2.6752	113	52.1114	2.1684#	1.7871	2.6071	133	53.7439	2.4747#	2.072	2.9328	153	53.6004	2.8545#	2.4201
Suicide and Self-Inflicted Injury	2	0.4428	4.5168	0.547	16.3161	11	1.384	7.9477#	3.9675	14.2207	16	2.2958	6.9691#	3.9835	11.3174	27	2.5878	10.4336#	6.8758	15.1803	17	2.8902	5.8819#	3.4264	9.4174	27	2.8906	9.3406#	6.1555	13.5901	22	3.3438	6.5794#	4.1233	9.9613	28	3.9987	7.0023#	4.653	10.1203	29	4.9411	5.8692#	3.9307	8.4291	43	4.9739	8.6451#	6.2565
Homicide and Legal Intervention	0	0.1159	0	0	31.8403	2	0.3056	6.5435	0.7925	23.6375	2	0.4475	4.4688	0.5412	16.143	5	0.5545	9.0176#	2.928	21.044	2	0.6468	3.092	0.3744	11.1692	6	0.6345	9.4568#	3.4705	20.5835	2	0.5789	3.4548	0.4184	12.4799	2	0.7469	2.6777	0.3243	9.6727	5	0.8027	6.2288#	2.0225	14.536	1	0.7091	1.4103	0.0357
Other Cause of Death	81	22.1415	3.6583#	2.9052	4.5469	193	84.6147	2.2809#	1.9705	2.6264	271	149.351	1.8145#	1.6049	2.0439	353	216.942	1.6272#	1.4618	1.8061	437	278.899	1.5669#	1.4234	1.7209	514	301.135	1.7069#	1.5625	1.861	595	347.247	1.7135#	1.5785	1.8569	713	389.108	1.8324#	1.7003	1.972	806	413.734	1.9481#	1.8159	2.0874	887	427.75	2.0736#	1.9394
All non-cancer death causes	528	138.443	3.8138#	3.4954	4.1535	1322	504.23	2.6218#	2.4824	2.7671	1790	852.966	2.0986#	2.0025	2.1981	2351	1179.92	1.9925#	1.9128	2.0747	2760	1467.82	1.8803#	1.8108	1.9518	3369	1557.74	2.1627#	2.0903	2.237	3683	1744.31	2.1114#	2.0438	2.1808	4151	1889.31	2.1971#	2.1308	2.265	4512	1979.02	2.2799#	2.2139	2.3474	4946	2010.2	2.4604#	2.3923
Causes of non-cancer death by calendar year for patients with CC
	2000					2001					2002					2003					2004					2005					2006					2007					2008					2009
	Observed	Expected	SMR	CI Lower	CI Upper	Observed	Expected	SMR	CI Lower	CI Upper	Observed	Expected	SMR	CI Lower	CI Upper	Observed	Expected	SMR	CI Lower	CI Upper	Observed	Expected	SMR	CI Lower	CI Upper	Observed	Expected	SMR	CI Lower	CI Upper	Observed	Expected	SMR	CI Lower	CI Upper	Observed	Expected	SMR	CI Lower	CI Upper	Observed	Expected	SMR	CI Lower	CI Upper	Observed	Expected	SMR	CI Lower
Tuberculosis	0	0.018	0	0	204.984	0	0.0592	0	0	62.3075	0	0.0869	0	0	42.4326	0	0.1732	0	0	21.2956	0	0.2586	0	0	14.265	1	0.2184	4.5789	0.1159	25.5122	1	0.2429	4.1172	0.1042	22.9397	1	0.3431	2.9148	0.0738	16.2405	1	0.3461	2.8892	0.0731	16.0975	2	0.3248	6.1575	0.7457
Syphilis	0	0	0	0	0	0	0	0	0	0	0	0	0	0	0	0	0	0	0	0	0	0	0	0	0	0	0	0	0	0	0	0	0	0	0	0	0.0391	0	0	94.2898	0	0.1338	0	0	27.5656	0	0.1335	0	0
Septicemia	14	1.1637	12.0310#	6.5775	20.186	32	6.1726	5.1842#	3.546	7.3185	38	11.2124	3.3891#	2.3983	4.6518	57	15.7159	3.6269#	2.747	4.6991	64	18.9044	3.3855#	2.6072	4.3231	72	19.1214	3.7654#	2.9462	4.7419	74	21.0125	3.5217#	2.7653	4.4212	74	22.7661	3.2504#	2.5523	4.0806	71	24.4273	2.9066#	2.2701	3.6663	119	23.5707	5.0486#	4.1824
Other Infectious and Parasitic Diseases including HIV	4	0.4259	9.3910#	2.5587	24.0447	10	1.8389	5.4381#	2.6078	10.0009	12	3.1353	3.8274#	1.9777	6.6858	13	4.6258	2.8103#	1.4964	4.8057	20	6.1808	3.2358#	1.9765	4.9974	24	6.7694	3.5454#	2.2716	5.2753	32	7.4357	4.3035#	2.9436	6.0753	35	8.0803	4.3315#	3.017	6.0241	37	7.7108	4.7985#	3.3786	6.6141	37	7.7392	4.7808#	3.3662
Diabetes Mellitus	18	3.139	5.7342#	3.3985	9.0626	43	11.8465	3.6298#	2.6269	4.8893	64	19.8492	3.2243#	2.4831	4.1174	77	26.7192	2.8818#	2.2743	3.6018	99	33.0447	2.9959#	2.435	3.6475	123	34.5331	3.5618#	2.9602	4.2497	125	39.6978	3.1488#	2.621	3.7516	133	42.1641	3.1543#	2.6411	3.7382	117	44.0409	2.6566#	2.1971	3.1839	129	46.0787	2.7996#	2.3373
Alzheimers (ICD-9 and 10 only)	3	7.256	0.4135	0.0853	1.2083	13	26.406	0.4923#	0.2621	0.8419	27	47.318	0.5706#	0.376	0.8302	43	65.6173	0.6553#	0.4743	0.8827	56	85.009	0.6588#	0.4976	0.8554	73	96.4218	0.7571#	0.5934	0.9519	92	111.765	0.8232	0.6636	1.0095	123	124.447	0.9884	0.8214	1.1793	155	132.023	1.174	0.9965	1.3741	161	139.61	1.1532	0.982
Diseases of Heart	180	45.369	3.9675#	3.409	4.5913	412	165.411	2.4908#	2.256	2.7433	583	274.501	2.1239#	1.9549	2.3035	793	372.199	2.1306#	1.9849	2.2842	857	454.062	1.8874#	1.7631	2.0181	1031	478.498	2.1547#	2.0251	2.2903	1129	527.034	2.1422#	2.019	2.2709	1235	561.671	2.1988#	2.0779	2.3249	1268	585.387	2.1661#	2.0485	2.2887	1379	591.758	2.3303#	2.209
Hypertension without Heart Disease	7	2.0009	3.4984#	1.4065	7.208	14	6.6119	2.1174#	1.1576	3.5526	16	12.4713	1.2829	0.7333	2.0834	21	17.937	1.1708	0.7247	1.7896	33	21.4207	1.5406#	1.0605	2.1635	44	22.6782	1.9402#	1.4097	2.6046	44	25.4114	1.7315#	1.2581	2.3245	36	28.8933	1.246	0.8727	1.7249	49	32.0238	1.5301#	1.132	2.0229	53	34.9319	1.5172#	1.1365
Cerebrovascular Diseases	43	9.9093	4.3394#	3.1404	5.8451	112	34.3595	3.2597#	2.684	3.9222	124	59.1234	2.0973#	1.7444	2.5006	158	79.5935	1.9851#	1.6876	2.3199	196	94.5899	2.0721#	1.7922	2.3834	206	99.687	2.0665#	1.7939	2.3688	241	111.051	2.1702#	1.9048	2.4622	269	117.748	2.2845#	2.0197	2.5745	275	119.46	2.3020#	2.038	2.5908	300	117.762	2.5475#	2.2674
Atherosclerosis	4	1.1028	3.627	0.9882	9.2865	10	4.2684	2.3428#	1.1235	4.3085	9	6.9024	1.3039	0.5962	2.4752	17	8.8167	1.9282#	1.1232	3.0872	18	9.7491	1.8463#	1.0942	2.918	25	8.9939	2.7797#	1.7988	4.1033	14	9.5282	1.4693	0.8033	2.4653	21	10.1939	2.0601#	1.2752	3.149	20	10.0005	1.9999#	1.2216	3.0887	23	9.301	2.4729#	1.5676
Aortic Aneurysm and Dissection	0	0.5745	0	0	6.4214	5	2.0754	2.4092	0.7823	5.6223	13	4.0465	3.2126#	1.7106	5.4937	13	5.2615	2.4708#	1.3156	4.2251	17	5.502	3.0898#	1.7999	4.947	16	5.8344	2.7424#	1.5675	4.4534	26	6.2383	4.1678#	2.7225	6.1067	19	6.4653	2.9388#	1.7693	4.5892	20	7.6921	2.6001#	1.5882	4.0156	18	7.6448	2.3545#	1.3954
Other Diseases of Arteries, Arterioles, Capillaries	2	0.4504	4.4409	0.5378	16.0419	7	2.0667	3.3870#	1.3617	6.9785	7	3.2709	2.1401	0.8604	4.4094	11	5.1171	2.1497#	1.0731	3.8463	10	6.5962	1.516	0.727	2.788	12	7.0666	1.6981	0.8774	2.9663	17	8.0134	2.1215#	1.2358	3.3966	15	8.2445	1.8194#	1.0183	3.0008	9	8.7447	1.0292	0.4706	1.9537	20	9.2649	2.1587#	1.3186
Pneumonia and Influenza	10	5.1706	1.934	0.9274	3.5567	40	17.9832	2.2243#	1.5891	3.0289	45	30.1751	1.4913#	1.0878	1.9955	60	41.5854	1.4428#	1.101	1.8572	65	51.0751	1.2726	0.9822	1.6221	110	52.3474	2.1013#	1.7271	2.5327	82	56.0285	1.4635#	1.164	1.8166	113	59.8722	1.8874#	1.5554	2.2691	141	60.621	2.3259#	1.9579	2.7431	137	59.1965	2.3143#	1.943
Chronic Obstructive Pulmonary Disease and Allied Cond	29	6.3076	4.5976#	3.0791	6.6029	66	23.5126	2.8070#	2.1709	3.5712	88	40.0155	2.1991#	1.7638	2.7094	104	57.3058	1.8148#	1.4828	2.199	147	70.5919	2.0824#	1.7594	2.4475	166	75.0111	2.2130#	1.8892	2.5764	198	85.6122	2.3128#	2.0018	2.6583	264	94.6877	2.7881#	2.4619	3.1455	287	99.346	2.8889#	2.5643	3.2432	299	100.562	2.9733#	2.6458
Stomach and Duodenal Ulcers	2	0.4195	4.7677	0.5774	17.2226	2	0.9644	2.0739	0.2512	7.4917	2	1.3303	1.5034	0.1821	5.4307	4	1.6418	2.4364	0.6638	6.2381	5	2.0978	2.3835	0.7739	5.5623	9	2.2243	4.0463#	1.8502	7.6811	8	2.0015	3.9969#	1.7256	7.8755	9	2.3129	3.8913#	1.7793	7.3869	4	2.3857	1.6767	0.4568	4.293	5	2.4834	2.0133	0.6537
Chronic Liver Disease and Cirrhosis	3	0.3595	8.3451#	1.721	24.388	14	1.3586	10.3044#	5.6335	17.2891	11	2.3723	4.6368#	2.3147	8.2965	22	3.3833	6.5026#	4.0751	9.8449	25	4.24	5.8962#	3.8157	8.704	31	4.5003	6.8884#	4.6804	9.7776	31	5.1939	5.9685#	4.0553	8.4718	41	5.3928	7.6028#	5.4559	10.314	28	5.7947	4.8320#	3.2109	6.9836	50	6.1693	8.1047#	6.0154
Nephritis, Nephrotic Syndrome and Nephrosis	13	2.7371	4.7496#	2.529	8.1219	25	10.1657	2.4593#	1.5915	3.6304	46	17.3934	2.6447#	1.9362	3.5276	47	23.8901	1.9673#	1.4455	2.6161	70	32.1163	2.1796#	1.6991	2.7538	74	33.9661	2.1786#	1.7107	2.7351	81	37.4959	2.1602#	1.7155	2.685	101	39.4735	2.5587#	2.0841	3.109	107	40.1631	2.6641#	2.1833	3.2193	158	40.0509	3.9450#	3.3538
Complications of Pregnancy, Childbirth, Puerperium	0	0	0	0	0	0	0	0	0	0	0	0	0	0	0	0	0.0002	0	0	19425.7	1	0.0006	1,539.5170#	38.9772	8577.64	0	0.0017	0	0	2157.94	1	0.0008	1,277.7464#	32.3497	7119.15	0	0.0006	0	0	6323.02	0	0.0007	0	0	5192.94	0	0.002	0	0
Congenital Anomalies	0	0.0063	0	0	585.862	0	0.0798	0	0	46.2231	1	0.1756	5.6957	0.1442	31.7342	3	0.3146	9.5372#	1.9668	27.8718	2	0.4183	4.7814	0.5791	17.2721	2	0.4186	4.7775	0.5786	17.2579	0	0.4742	0	0	7.7784	5	0.4893	10.2196#	3.3183	23.8491	1	0.4924	2.0309	0.0514	11.3155	3	0.4982	6.0220#	1.2419
Certain Conditions Originating in Perinatal Period	0	0	0	0	0	0	0	0	0	0	0	0	0	0	0	0	0	0	0	0	0	0	0	0	0	0	0	0	0	0	0	0	0	0	0	0	0	0	0	0	0	0	0	0	0	0	0	0	0
Symptoms, Signs and Ill-Defined Conditions	4	1.5871	2.5202	0.6867	6.4528	3	6.6682	0.4499	0.0928	1.3148	12	12.5579	0.9556	0.4938	1.6692	14	18.8638	0.7422	0.4057	1.2452	22	25.1595	0.8744	0.548	1.3239	48	26.1785	1.8336#	1.3519	2.431	60	28.1047	2.1349#	1.6291	2.748	57	29.3039	1.9451#	1.4732	2.5201	91	30.3675	2.9966#	2.4127	3.6792	70	29.4844	2.3741#	1.8508
Accidents and Adverse Effects	14	2.7388	5.1117#	2.7946	8.5766	9	9.4272	0.9547	0.4365	1.8123	26	16.7012	1.5568#	1.0169	2.281	43	24.0736	1.7862#	1.2927	2.406	52	31.0905	1.6725#	1.2491	2.1933	62	33.7416	1.8375#	1.4088	2.3556	85	37.9363	2.2406#	1.7897	2.7705	88	41.2676	2.1324#	1.7103	2.6272	93	42.7185	2.1770#	1.7572	2.667	114	43.2806	2.6340#	2.1727
Suicide and Self-Inflicted Injury	0	0.2986	0	0	12.3553	7	0.9042	7.7414#	3.1124	15.9502	7	1.5442	4.5331#	1.8226	9.34	18	1.7257	10.4305#	6.1818	16.4847	10	1.7989	5.5590#	2.6658	10.2232	15	1.8645	8.0452#	4.5028	13.2693	15	2.2058	6.8003#	3.8061	11.216	17	2.9248	5.8123#	3.3859	9.3061	18	3.8294	4.7005#	2.7858	7.4288	32	3.6983	8.6527#	5.9185
Homicide and Legal Intervention	0	0.0753	0	0	49.0074	1	0.1487	6.7238	0.1702	37.4629	2	0.2834	7.0581	0.8548	25.4962	3	0.2292	13.0896#	2.6994	38.2534	1	0.3333	3.0006	0.076	16.7185	4	0.3143	12.7286#	3.4681	32.5902	1	0.2657	3.7636	0.0953	20.9696	1	0.4413	2.2661	0.0574	12.6257	4	0.4679	8.5494#	2.3294	21.8899	0	0.357	0	0
Other Cause of Death	66	17.0609	3.8685#	2.9919	4.9217	139	67.7168	2.0527#	1.7256	2.4237	200	120.263	1.6630#	1.4405	1.9102	254	175.053	1.4510#	1.278	1.6408	322	225.335	1.4290#	1.2771	1.5939	396	244.733	1.6181#	1.4626	1.7856	460	281.036	1.6368#	1.4906	1.7934	543	312.974	1.7350#	1.5921	1.8872	615	333.161	1.8460#	1.7029	1.9978	666	347.412	1.9170#	1.7742
All non-cancer death causes	416	108.171	3.8458#	3.485	4.2337	964	400.046	2.4097#	2.26	2.5668	1333	684.729	1.9468#	1.8436	2.0541	1775	949.843	1.8687#	1.7828	1.9577	2092	1179.57	1.7735#	1.6983	1.8512	2544	1255.12	2.0269#	1.9489	2.1072	2817	1403.79	2.0067#	1.9333	2.0822	3200	1520.2	2.1050#	2.0327	2.1792	3411	1591.34	2.1435#	2.0721	2.2166	3775	1621.31	2.3284#	2.2547
Causes of non-cancer death by calendar year for patients with RC
	2000					2001					2002					2003					2004					2005					2006					2007					2008					2009
	Observed	Expected	SMR	CI Lower	CI Upper	Observed	Expected	SMR	CI Lower	CI Upper	Observed	Expected	SMR	CI Lower	CI Upper	Observed	Expected	SMR	CI Lower	CI Upper	Observed	Expected	SMR	CI Lower	CI Upper	Observed	Expected	SMR	CI Lower	CI Upper	Observed	Expected	SMR	CI Lower	CI Upper	Observed	Expected	SMR	CI Lower	CI Upper	Observed	Expected	SMR	CI Lower	CI Upper	Observed	Expected	SMR	CI Lower
Tuberculosis	0	0	0	0	0	0	0	0	0	0	0	0.0011	0	0	3210.94	0	0.0334	0	0	110.313	1	0.0536	18.6731	0.4728	104.04	1	0.1064	9.4003	0.238	52.3751	0	0.0935	0	0	39.4538	1	0.0902	11.0849	0.2806	61.7611	0	0.0897	0	0	41.1417	0	0.1019	0	0
Syphilis	0	0	0	0	0	0	0	0	0	0	0	0	0	0	0	0	0	0	0	0	0	0	0	0	0	0	0	0	0	0	0	0	0	0	0	0	0	0	0	0	0	0	0	0	0	0	0	0	0
Septicemia	3	0.6064	4.9470#	1.0202	14.4573	10	1.6508	6.0578#	2.905	11.1405	16	2.5241	6.3389#	3.6232	10.2939	18	3.9492	4.5579#	2.7013	7.2034	22	4.9695	4.4270#	2.7744	6.7025	32	5.3584	5.9720#	4.0848	8.4307	26	5.9016	4.4056#	2.8779	6.4552	29	6.56	4.4208#	2.9606	6.3489	30	6.5794	4.5597#	3.0764	6.5092	31	7.2163	4.2958#	2.9188
Other Infectious and Parasitic Diseases including HIV	1	0.4262	2.3461	0.0594	13.0715	0	1.1021	0	0	3.3471	9	1.6289	5.5253#	2.5265	10.4888	9	1.8411	4.8883#	2.2353	9.2796	10	2.0898	4.7852#	2.2947	8.8002	18	2.2242	8.0930#	4.7964	12.7904	14	1.9294	7.2563#	3.9671	12.1749	14	2.2148	6.3211#	3.4558	10.6057	14	2.4535	5.7062#	3.1196	9.5741	17	2.1472	7.9171#	4.612
Diabetes Mellitus	3	1.0234	2.9314	0.6045	8.5667	13	3.6623	3.5497#	1.8901	6.0701	18	5.0053	3.5962#	2.1313	5.6835	23	6.5356	3.5192#	2.2308	5.2805	20	8.3819	2.3861#	1.4575	3.6851	40	8.9273	4.4806#	3.201	6.1013	33	9.2152	3.5810#	2.465	5.0291	38	10.2172	3.7192#	2.6319	5.1049	47	11.2654	4.1721#	3.0655	5.548	42	11.6232	3.6135#	2.6043
Alzheimers (ICD-9 and 10 only)	2	1.8294	1.0932	0.1324	3.9492	6	5.9315	1.0115	0.3712	2.2017	3	9.9944	0.3002#	0.0619	0.8772	12	14.3716	0.835	0.4314	1.4585	17	18.304	0.9288	0.541	1.487	19	20.3278	0.9347	0.5627	1.4596	25	24.3861	1.0252	0.6634	1.5134	33	27.0687	1.2191	0.8392	1.7121	42	28.7851	1.4591#	1.0516	1.9723	34	29.6063	1.1484	0.7953
Diseases of Heart	61	12.6928	4.8059#	3.6761	6.1734	171	44.0213	3.8845#	3.3241	4.5123	185	68.6901	2.6933#	2.3191	3.1106	248	91.5374	2.7093#	2.3825	3.0683	283	112.631	2.5126#	2.2284	2.8231	315	116.028	2.7149#	2.4233	3.0319	343	128.651	2.6661#	2.3914	2.9638	381	137.32	2.7745#	2.5029	3.0676	417	142.663	2.9230#	2.6491	3.2174	429	142.811	3.0040#	2.7264
Hypertension without Heart Disease	0	0.4962	0	0	7.4336	1	1.892	0.5285	0.0134	2.9449	3	3.5779	0.8385	0.1729	2.4504	5	4.8703	1.0266	0.3333	2.3958	6	6.4236	0.9341	0.3428	2.033	10	6.7593	1.4794	0.7094	2.7207	18	7.4983	2.4006#	1.4227	3.7939	18	8.2239	2.1888#	1.2972	3.4592	11	8.7251	1.2607	0.6294	2.2558	18	8.9572	2.0096#	1.191
Cerebrovascular Diseases	7	2.4084	2.9065#	1.1686	5.9884	30	8.5235	3.5197#	2.3747	5.0246	40	13.8489	2.8883#	2.0635	3.9331	42	18.2496	2.3014#	1.6587	3.1108	52	22.0391	2.3594#	1.7621	3.0941	64	23.0477	2.7768#	2.1385	3.546	75	25.1604	2.9809#	2.3446	3.7366	54	26.1225	2.0672#	1.5529	2.6972	69	27.5313	2.5062#	1.95	3.1718	78	27.7933	2.8064#	2.2184
Atherosclerosis	0	0.4161	0	0	8.8655	1	0.9192	1.0878	0.0275	6.0611	2	1.4756	1.3554	0.1641	4.8961	7	1.8249	3.8357#	1.5422	7.9031	4	2.0879	1.9158	0.522	4.9051	8	2.1999	3.6365#	1.57	7.1653	5	2.6347	1.8977	0.6162	4.4286	2	3.0331	0.6594	0.0799	2.3819	8	2.6015	3.0751#	1.3276	6.0593	6	2.5208	2.3802	0.8735
Aortic Aneurysm and Dissection	1	0.2408	4.152	0.1051	23.1334	3	0.525	5.7145#	1.1785	16.7002	4	0.7131	5.6095#	1.5284	14.3626	4	0.8354	4.7878#	1.3045	12.2588	2	0.8421	2.375	0.2876	8.5794	5	1.1182	4.4716#	1.4519	10.4353	6	1.4239	4.2137#	1.5464	9.1715	2	1.2969	1.5421	0.1868	5.5706	5	1.3065	3.8271#	1.2427	8.9312	4	1.3283	3.0113	0.8205
Other Diseases of Arteries, Arterioles, Capillaries	0	0.1148	0	0	32.1219	4	0.5333	7.5003#	2.0436	19.2037	5	0.926	5.3994#	1.7532	12.6004	5	1.1938	4.1884#	1.36	9.7743	1	1.4489	0.6902	0.0175	3.8454	6	1.4366	4.1765#	1.5327	9.0904	7	1.7161	4.0790#	1.64	8.4043	8	1.8585	4.3045#	1.8584	8.4815	10	2.0544	4.8675#	2.3342	8.9515	7	1.994	3.5105#	1.4114
Pneumonia and Influenza	5	0.9707	5.1512#	1.6726	12.0211	12	3.453	3.4752#	1.7957	6.0706	22	6.0393	3.6428#	2.2829	5.5152	17	9.0261	1.8834#	1.0972	3.0155	22	11.7013	1.8801#	1.1783	2.8465	26	12.6757	2.0512#	1.3399	3.0054	21	13.7046	1.5323	0.9485	2.3423	32	13.8185	2.3157#	1.584	3.2691	47	14.1329	3.3256#	2.4435	4.4223	38	14.4756	2.6251#	1.8577
Chronic Obstructive Pulmonary Disease and Allied Cond	5	1.941	2.576	0.8364	6.0115	29	6.6348	4.3709#	2.9272	6.2773	42	10.6643	3.9384#	2.8384	5.3235	41	14.4449	2.8384#	2.0369	3.8506	44	19.8086	2.2213#	1.614	2.9819	67	20.7032	3.2362#	2.508	4.1099	80	23.0352	3.4729#	2.7538	4.3224	67	24.1752	2.7714#	2.1478	3.5196	86	26.3661	3.2618#	2.609	4.0283	104	26.4416	3.9332#	3.2137
Stomach and Duodenal Ulcers	1	0.067	14.9342	0.3781	83.2082	0	0.1112	0	0	33.1844	1	0.2902	3.4462	0.0872	19.2007	0	0.5705	0	0	6.4662	4	0.4834	8.2753#	2.2547	21.1881	4	0.3881	10.3058#	2.808	26.3868	2	0.4293	4.6588	0.5642	16.8292	3	0.469	6.3969#	1.3192	18.6944	0	0.422	0	0	8.7414	1	0.4769	2.0968	0.0531
Chronic Liver Disease and Cirrhosis	2	0.0591	33.8230#	4.0961	122.18	0	0.2411	0	0	15.2986	4	0.4215	9.4894#	2.5855	24.2966	8	0.6239	12.8227#	5.5359	25.2659	10	0.7927	12.6158#	6.0498	23.2009	12	0.76	15.7889#	8.1583	27.5799	8	0.8507	9.4035#	4.0598	18.5287	8	1.0139	7.8907#	3.4066	15.5478	16	1.1572	13.8264#	7.903	22.4532	16	1.1345	14.1030#	8.0611
Nephritis, Nephrotic Syndrome and Nephrosis	3	0.4389	6.8351#	1.4096	19.975	6	2.057	2.9169#	1.0704	6.3488	7	3.5265	1.985	0.7981	4.0898	10	5.8922	1.6972	0.8139	3.1211	14	7.6771	1.8236	0.997	3.0597	22	7.7476	2.8396#	1.7796	4.2992	16	9.0591	1.7662#	1.0095	2.8682	33	9.6681	3.4133#	2.3495	4.7935	25	10.7902	2.3169#	1.4994	3.4202	46	10.4281	4.4112#	3.2295
Complications of Pregnancy, Childbirth, Puerperium	0	0.0004	0	0	8339.47	0	0.0012	0	0	3153	0	0.0017	0	0	2200.04	0	0.0017	0	0	2171.91	0	0.0017	0	0	2165.98	0	0.0023	0	0	1609.41	0	0.0032	0	0	1163.16	1	0.0044	226.2836#	5.729	1260.77	0	0.0045	0	0	819.124	1	0.0044	228.9959#	5.7977
Congenital Anomalies	0	0	0	0	0	0	0	0	0	0	0	0.0549	0	0	67.1844	0	0.1452	0	0	25.4012	0	0.1456	0	0	25.3318	0	0.1654	0	0	22.3087	0	0.3349	0	0	11.0146	0	0.348	0	0	10.6003	1	0.3245	3.0814	0.078	17.1684	0	0.3257	0	0
Certain Conditions Originating in Perinatal Period	0	0	0	0	0	0	0	0	0	0	0	0	0	0	0	0	0	0	0	0	0	0.0267	0	0	138.353	0	0.1131	0	0	32.6155	0	0.123	0	0	29.9889	0	0.1248	0	0	29.5576	1	0.1251	7.9922	0.2023	44.5297	1	0.0559	17.8752	0.4526
Symptoms, Signs and Ill-Defined Conditions	1	0.5886	1.6989	0.043	9.4659	3	1.9991	1.5007	0.3095	4.3856	6	3.2405	1.8516	0.6795	4.0301	6	3.8497	1.5586	0.572	3.3923	12	4.7952	2.5025#	1.2931	4.3714	17	5.9126	2.8752#	1.6749	4.6035	23	6.721	3.4221#	2.1693	5.1349	20	7.132	2.8042#	1.7129	4.3309	29	7.2618	3.9935#	2.6745	5.7354	26	7.1611	3.6307#	2.3717
Accidents and Adverse Effects	0	0.6862	0	0	5.3755	10	3.3913	2.9487#	1.414	5.4228	10	5.6077	1.7832	0.8551	3.2795	11	7.1991	1.528	0.7628	2.734	21	8.569	2.4507#	1.517	3.7462	27	8.869	3.0443#	2.0062	4.4293	21	9.9875	2.1026#	1.3016	3.2141	25	10.8438	2.3055#	1.492	3.4033	40	11.0255	3.6280#	2.5919	4.9402	39	10.3198	3.7792#	2.6873
Suicide and Self-Inflicted Injury	2	0.1442	13.8670#	1.6794	50.0923	4	0.4798	8.3366#	2.2714	21.345	9	0.7517	11.9736#	5.4751	22.7296	9	0.8621	10.4397#	4.7737	19.8179	7	1.0914	6.4140#	2.5788	13.2154	12	1.0261	11.6945#	6.0427	20.428	7	1.138	6.1513#	2.4731	12.6741	11	1.0738	10.2436#	5.1136	18.3287	11	1.1117	9.8948#	4.9394	17.7045	11	1.2757	8.6228#	4.3045
Homicide and Legal Intervention	0	0.0406	0	0	90.8951	1	0.1569	6.3726	0.1613	35.5061	0	0.1642	0	0	22.4685	2	0.3253	6.1485	0.7446	22.2104	1	0.3136	3.189	0.0807	17.7679	2	0.3202	6.2459	0.7564	22.5623	1	0.3132	3.1928	0.0808	17.789	1	0.3056	3.272	0.0828	18.2305	1	0.3348	2.9864	0.0756	16.6392	1	0.352	2.8406	0.0719
Other Cause of Death	15	5.0807	2.9524#	1.6524	4.8695	54	16.8979	3.1957#	2.4007	4.1697	71	29.0883	2.4408#	1.9063	3.0788	99	41.8896	2.3634#	1.9208	2.8773	115	53.5635	2.1470#	1.7726	2.5771	118	56.4024	2.0921#	1.7317	2.5054	135	66.211	2.0389#	1.7095	2.4133	170	76.134	2.2329#	1.9099	2.5949	191	80.5727	2.3705#	2.0463	2.7316	221	80.3381	2.7509#	2.4001
All non-cancer death causes	112	30.2722	3.6998#	3.0464	4.4518	358	104.184	3.4362#	3.0894	3.8113	457	168.236	2.7164#	2.473	2.9773	576	230.073	2.5036#	2.3033	2.7166	668	288.241	2.3175#	2.1451	2.5001	825	302.619	2.7262#	2.5433	2.9188	866	340.521	2.5432#	2.3766	2.7183	951	369.117	2.5764#	2.4153	2.7455	1101	387.684	2.8399#	2.6746	3.0128	1171	388.889	3.0111#	2.8411
	Confidence intervals are 95%.
#	P < 0.05
[truncated: 41 more columns]

## Sheet: non-canerdeath proportion_ year
The proportion of causes of non-cancer death by year at diagnosis for patients with CRC
Year at diagnosis	2000	2001	2002	2003	2004	2005	2006	2007	2008	2009	2010	2011	2012	2013	2014	2015	2016	Total
Other Cause of Death	0.153409	0.145991	0.151397	0.150149	0.158333	0.152568	0.161553	0.171766	0.178635	0.179337	0.193333	0.193158	0.211244	0.2168	0.217398	0.207556	0.214255	0.19067
Syphilis	0	0	0	0	0	0	0	0	0	0	0	0	0	0	0.000156177	0	0	1.38468e-05
Certain Conditions Originating in Perinatal Period	0	0	0	0	0	0	0	0	0.000221631	0.000202184	0	0	0	0	0	0	0	2.76935e-05
Complications of Pregnancy, Childbirth, Puerperium	0	0	0	0	0.000362319	0	0.000271518	0.000240906	0	0.000202184	0.000392157	0	0	0.00048	0.000780884	0.00119456	0.000290909	0.000332323
Tuberculosis	0	0	0	0	0.000362319	0.000593648	0.000271518	0.000481812	0.000221631	0.000404367	0.000392157	0	0.000511073	0.00096	0.000312354	0.000447962	0.000290909	0.000373863
Congenital Anomalies	0	0	0.000558659	0.00127605	0.000724638	0.000593648	0	0.00120453	0.000443262	0.000606551	0.00137255	0.000890948	0.000681431	0.00096	0.00046853	0.000149321	0.000581818	0.000664645
Homicide and Legal Intervention	0	0.00151286	0.00111732	0.00212675	0.000724638	0.00178094	0.000543036	0.000481812	0.00110816	0.000202184	0.000588235	0.000356379	0.00187394	0.0016	0.000780884	0.00119456	0.000727273	0.000983121
Stomach and Duodenal Ulcers	0.00568182	0.00151286	0.00167598	0.0017014	0.00326087	0.00385871	0.00271518	0.00289087	0.000886525	0.0012131	0.00137255	0.00213828	0.00204429	0.00144	0.00171794	0.00119456	0.00189091	0.00191085
Aortic Aneurysm and Dissection	0.00189394	0.00605144	0.00949721	0.00723097	0.00688406	0.0062333	0.00868857	0.00505902	0.00554078	0.00444804	0.00509804	0.00463293	0.00494037	0.0048	0.00577854	0.00343437	0.00378182	0.00526177
Other Diseases of Arteries, Arterioles, Capillaries	0.00378788	0.00832073	0.00670391	0.00680561	0.00398551	0.00534283	0.00651643	0.00554083	0.00421099	0.00545896	0.00607843	0.00659301	0.00511073	0.00512	0.00452913	0.00537554	0.00538182	0.00546947
Atherosclerosis	0.00757576	0.00832073	0.00614525	0.0102084	0.00797101	0.00979519	0.00515884	0.00554083	0.00620567	0.00586332	0.0045098	0.00552388	0.00425894	0.0064	0.00421677	0.00403166	0.00276364	0.00548332
Suicide and Self-Inflicted Injury	0.00378788	0.00832073	0.00893855	0.0114845	0.00615942	0.00801425	0.00597339	0.00674536	0.0064273	0.00869389	0.00686275	0.00819672	0.00698467	0.00912	0.00702796	0.00761535	0.0064	0.0074911
Other Infectious and Parasitic Diseases including HIV	0.0094697	0.0075643	0.0117318	0.00935772	0.0108696	0.0124666	0.0124898	0.0118044	0.0113032	0.0109179	0.0139216	0.0115823	0.0110733	0.01344	0.00827737	0.0117963	0.00945455	0.0112436
Chronic Liver Disease and Cirrhosis	0.0094697	0.01059	0.00837989	0.0127605	0.0126812	0.0127634	0.0105892	0.0118044	0.00975177	0.0133441	0.0117647	0.0121169	0.0088586	0.0112	0.0117133	0.0140361	0.0144	0.0118805
Symptoms, Signs and Ill-Defined Conditions	0.0094697	0.00453858	0.0100559	0.00850702	0.0123188	0.0192936	0.022536	0.0185497	0.0265957	0.0194096	0.0196078	0.017819	0.0216354	0.01792	0.0107762	0.012095	0.0119273	0.0165469
Hypertension without Heart Disease	0.0132576	0.0113464	0.0106145	0.0110591	0.0141304	0.0160285	0.0168341	0.0130089	0.0132979	0.014355	0.0211765	0.0162153	0.0192504	0.01792	0.0206153	0.0206062	0.0200727	0.0171562
Septicemia	0.032197	0.03177	0.0301676	0.0319013	0.0311594	0.0308697	0.0271518	0.0248133	0.0223848	0.0303275	0.0258824	0.0217391	0.0226576	0.02272	0.0240512	0.0259818	0.0247273	0.0257411
Accidents and Adverse Effects	0.0265152	0.0143722	0.0201117	0.0229689	0.0264493	0.0264173	0.0287809	0.0272224	0.029477	0.0309341	0.0278431	0.0304704	0.032879	0.02592	0.0273309	0.0343437	0.0330182	0.0289398
Nephritis, Nephrotic Syndrome and Nephrosis	0.030303	0.0234493	0.0296089	0.024245	0.0304348	0.0284951	0.0263372	0.0322814	0.0292553	0.0412455	0.0298039	0.0267284	0.0270869	0.0248	0.0301421	0.0286696	0.0301091	0.0292444
Pneumonia and Influenza	0.0284091	0.0393343	0.0374302	0.032752	0.0315217	0.0403681	0.0279663	0.0349313	0.0416667	0.0353821	0.0303922	0.0359943	0.0327087	0.03392	0.0310792	0.0303121	0.0276364	0.0332046
Diabetes Mellitus	0.0397727	0.0423601	0.0458101	0.0425351	0.0431159	0.0483823	0.0428998	0.0411949	0.0363475	0.0345734	0.0392157	0.0449038	0.0400341	0.03856	0.0390442	0.0439003	0.0449455	0.0413465
Alzheimers	0.0094697	0.0143722	0.0167598	0.0233943	0.0264493	0.0273078	0.0317676	0.0375813	0.0436613	0.0394258	0.0513725	0.0498931	0.053322	0.05344	0.059191	0.0671943	0.0653091	0.0471621
Cerebrovascular Diseases	0.094697	0.107413	0.0916201	0.0850702	0.0898551	0.0801425	0.0857996	0.0778126	0.0762411	0.0764254	0.0741176	0.0707413	0.0669506	0.07248	0.0743402	0.0701807	0.0654545	0.0754926
Chronic Obstructive Pulmonary Disease and Allied Cond	0.0643939	0.0718608	0.0726257	0.0616759	0.0692029	0.06916	0.0754819	0.0797398	0.0826684	0.08148	0.0717647	0.0775125	0.076661	0.07744	0.072466	0.0769001	0.0782545	0.0756726
Diseases of Heart	0.456439	0.440998	0.42905	0.44279	0.413043	0.399525	0.399674	0.389304	0.373449	0.365548	0.363137	0.362794	0.349233	0.34256	0.347806	0.33179	0.338327	0.367687
