# Supplementary material for: Analyzing non‐cancer causes of death of colorectal carcinoma patients in the US population for the years 2000–2016
Source: Cancer Med. 2020 Dec 13;10(8):2740–51. doi: 10.1002/cam4.3673 (PMC8026921; doi:10.1002/cam4.3673)
Supplement: Supplementary file 3 — Table S3 [file CAM4-10-2740-s004.xlsx]

## Sheet: follow-up_data
Causes of non-cancer death by follow-up time for patients with CRC
	2-11 months					12-35 months					36-59 months					60-119 months					120-179 months					180+ months					Total
	Observed	Expected	SMR	CI Lower	CI Upper	Observed	Expected	SMR	CI Lower	CI Upper	Observed	Expected	SMR	CI Lower	CI Upper	Observed	Expected	SMR	CI Lower	CI Upper	Observed	Expected	SMR	CI Lower	CI Upper	Observed	Expected	SMR	CI Lower	CI Upper	Observed	Expected	SMR	CI Lower	CI Upper
Tuberculosis	5	0.5402	9.2562#	3.0055	21.6009	4	1.1696	3.4199	0.9318	8.7563	6	0.661	9.0770#	3.3311	19.7569	6	1.7293	3.4696#	1.2733	7.5518	6	0.7284	8.2378#	3.0231	17.9302	0	0	0	0	0	27	4.8285	5.5918#	3.685	8.1358
Syphilis	0	0.1112	0	0	33.1875	0	0.2641	0	0	13.9656	0	0.2569	0	0	14.3569	1	0.2784	3.5922	0.0909	20.0144	0	0	0	0	0	0	0	0	0	0	1	0.9106	1.0982	0.0278	6.1186
Septicemia	525	46.9014	11.1937#	10.2565	12.1935	438	91.1009	4.8079#	4.3681	5.2799	289	71.0163	4.0695#	3.6138	4.5668	437	106.745	4.0939#	3.719	4.4963	155	23.2415	6.6691#	5.6605	7.8056	15	0.6731	22.2857#	12.4731	36.7569	1859	339.678	5.4728#	5.2268	5.7274
Other Infectious and Parasitic Diseases including HIV	251	16.1943	15.4992#	13.6409	17.54	186	32.1352	5.7880#	4.9861	6.6823	105	25.7332	4.0803#	3.3373	4.9395	194	33.6538	5.7646#	4.9819	6.6353	74	8.058	9.1835#	7.211	11.529	2	0.0165	120.9775#	14.6509	437.012	812	115.791	7.0126#	6.5385	7.512
Diabetes Mellitus	459	78.0453	5.8812#	5.3554	6.4447	657	165.666	3.9658#	3.6683	4.281	525	130.789	4.0141#	3.678	4.3726	916	198.006	4.6261#	4.3314	4.9357	402	56.3634	7.1323#	6.452	7.8648	27	0.9222	29.2779#	19.2943	42.5978	2986	629.791	4.7413#	4.5727	4.9144
Alzheimers (ICD-9 and 10 only)	213	175.534	1.2134#	1.0559	1.3878	450	412.219	1.0917	0.9931	1.1973	539	376.424	1.4319#	1.3135	1.558	1367	628.008	2.1767#	2.0628	2.2952	759	175.668	4.3207#	4.0187	4.6393	78	4.3787	17.8134#	14.0808	22.2319	3406	1772.23	1.9219#	1.8579	1.9875
Diseases of Heart	4787	1060.62	4.5134#	4.3864	4.6431	5792	2179.9	2.6570#	2.589	2.7263	4458	1739	2.5635#	2.4888	2.6399	7977	2520.87	3.1644#	3.0953	3.2346	3290	616.448	5.3370#	5.1562	5.5226	250	12.3664	20.2161#	17.7875	22.8836	26554	8129.21	3.2665#	3.2273	3.306
Hypertension without Heart Disease	185	52.6557	3.5134#	3.0253	4.0578	212	115.053	1.8426#	1.6029	2.1081	223	99.9443	2.2312#	1.948	2.5441	418	145.265	2.8775#	2.6082	3.167	185	33.7987	5.4736#	4.7132	6.3217	16	0.7622	20.9922#	11.9988	34.09	1239	447.479	2.7688#	2.6168	2.9274
Cerebrovascular Diseases	949	221.023	4.2937#	4.0248	4.5758	1189	452.163	2.6296#	2.4822	2.7834	952	352.501	2.7007#	2.5318	2.8779	1641	498.354	3.2928#	3.1354	3.4561	661	123.284	5.3616#	4.9606	5.7864	60	3.3887	17.7060#	13.5116	22.7912	5452	1650.71	3.3028#	3.2157	3.3917
Atherosclerosis	78	19.4782	4.0045#	3.1654	4.9978	88	39.7846	2.2119#	1.774	2.7251	81	29.1514	2.7786#	2.2066	3.4535	95	42.5314	2.2336#	1.8072	2.7305	51	10.7071	4.7632#	3.5465	6.2627	3	0.3783	7.9295#	1.6353	23.1734	396	142.031	2.7881#	2.5202	3.0767
Aortic Aneurysm and Dissection	74	13.5651	5.4552#	4.2835	6.8485	83	27.6713	2.9995#	2.3891	3.7183	67	20.6696	3.2415#	2.5121	4.1166	108	29.0066	3.7233#	3.0543	4.4953	45	6.1086	7.3666#	5.3733	9.8571	3	0.0777	38.5912#	7.9584	112.78	380	97.099	3.9135#	3.5299	4.3275
Other Diseases of Arteries, Arterioles, Capillaries	76	13.5438	5.6114#	4.4211	7.0235	78	29.1666	2.6743#	2.1139	3.3376	61	25.1169	2.4286#	1.8577	3.1197	126	39.6197	3.1802#	2.6492	3.7865	52	8.5389	6.0898#	4.5481	7.9859	2	0.153	13.0757#	1.5835	47.2338	395	116.139	3.4011#	3.0739	3.7536
Pneumonia and Influenza	408	103.708	3.9341#	3.5616	4.335	481	216.821	2.2184#	2.0246	2.4258	390	179.907	2.1678#	1.9579	2.394	791	252.632	3.1310#	2.9166	3.3571	309	54.6534	5.6538#	5.0409	6.3207	19	1.1792	16.1125#	9.7008	25.1617	2398	808.901	2.9645#	2.847	3.0856
Chronic Obstructive Pulmonary Disease and Allied Cond	834	173.911	4.7956#	4.4756	5.1324	1191	374.098	3.1837#	3.0054	3.3697	1010	302.431	3.3396#	3.1368	3.5521	1726	436.312	3.9559#	3.7714	4.147	653	98.7415	6.6132#	6.1157	7.1405	51	2.6314	19.3812#	14.4306	25.4827	5465	1388.13	3.9370#	3.8333	4.0428
Stomach and Duodenal Ulcers	35	4.727	7.4043#	5.1573	10.2975	29	9.1979	3.1529#	2.1115	4.5281	22	7.2143	3.0495#	1.9111	4.617	41	9.404	4.3598#	3.1287	5.9146	7	2.5488	2.7464#	1.1042	5.6586	4	0.1851	21.6105#	5.8881	55.3315	138	33.2771	4.1470#	3.484	4.8995
Chronic Liver Disease and Cirrhosis	213	10.6581	19.9848#	17.3909	22.8565	182	21.3744	8.5149#	7.3227	9.8458	149	17.4003	8.5631#	7.2433	10.0537	230	25.4571	9.0348#	7.9048	10.281	82	6.2269	13.1688#	10.4735	16.3459	2	0.0091	218.5988#	26.4733	789.654	858	81.1259	10.5762#	9.8802	11.3082
Nephritis, Nephrotic Syndrome and Nephrosis	362	69.7321	5.1913#	4.6702	5.7546	451	146.697	3.0744#	2.7971	3.3716	344	119.313	2.8832#	2.5865	3.2045	682	176.961	3.8540#	3.5701	4.1544	254	45.3505	5.6008#	4.9331	6.3336	19	1.1905	15.9594#	9.6086	24.9226	2112	559.244	3.7765#	3.6172	3.9411
Complications of Pregnancy, Childbirth, Puerperium	6	0.0287	209.2029#	76.7738	455.347	11	0.047	234.2295#	116.927	419.101	3	0.0159	188.1112#	38.793	549.741	2	0.0171	116.8921#	14.1562	422.254	2	0.001	1,943.0980#	235.318	7019.14	0	0	0	0	0	24	0.1097	218.7189#	140.137	325.436
Congenital Anomalies	13	0.8979	14.4787#	7.7093	24.759	9	1.9189	4.6901#	2.1446	8.9033	8	1.6248	4.9238#	2.1258	9.7019	15	2.6433	5.6748#	3.1762	9.3598	3	0.5869	5.1112#	1.0541	14.9371	0	0	0	0	0	48	7.6717	6.2567#	4.6132	8.2955
Certain Conditions Originating in Perinatal Period	0	0.0549	0	0	67.2006	1	0.2468	4.0513	0.1026	22.5722	0	0.2464	0	0	14.974	1	0.0206	48.6440#	1.2316	271.027	0	0	0	0	0	0	0	0	0	0	2	0.5686	3.5172	0.4259	12.7052
Symptoms, Signs and Ill-Defined Conditions	199	46.7596	4.2558#	3.685	4.89	271	100.76	2.6896#	2.3788	3.0296	199	84.667	2.3504#	2.0352	2.7006	377	122.939	3.0666#	2.7648	3.3923	137	23.6403	5.7952#	4.8654	6.8509	12	0.8504	14.1115#	7.2916	24.65	1195	379.616	3.1479#	2.9719	3.3316
Accidents and Adverse Effects	295	70.0768	4.2097#	3.7429	4.7185	461	150.103	3.0712#	2.7972	3.3648	376	123.826	3.0365#	2.7373	3.3595	642	197.925	3.2437#	2.9976	3.5046	295	53.4828	5.5158#	4.9043	6.1825	21	0.9171	22.8985#	14.1745	35.0028	2090	596.33	3.5048#	3.3561	3.6583
Suicide and Self-Inflicted Injury	107	8.6859	12.3188#	10.0956	14.886	172	15.2898	11.2493#	9.6309	13.0619	82	10.8093	7.5860#	6.0334	9.4163	134	14.2673	9.3921#	7.8693	11.1237	44	3.6233	12.1437#	8.8236	16.3023	2	0.1982	10.0920#	1.2222	36.4558	541	52.8738	10.2319#	9.3878	11.1316
Homicide and Legal Intervention	11	1.4396	7.6410#	3.8144	13.6719	16	2.7816	5.7521#	3.2878	9.3411	17	2.189	7.7662#	4.5241	12.4344	19	3.0058	6.3211#	3.8057	9.8712	8	0.3905	20.4856#	8.8442	40.3647	0	0	0	0	0	71	9.8065	7.2401#	5.6546	9.1324
Other Cause of Death	2200	497.489	4.4222#	4.2393	4.6109	2615	1092.8	2.3929#	2.3021	2.4864	2198	944.34	2.3276#	2.2313	2.4269	4411	1519.16	2.9036#	2.8185	2.9905	2187	407.77	5.3633#	5.1409	5.5929	159	9.3849	16.9421#	14.411	19.7897	13770	4470.95	3.0799#	3.0287	3.1318
All non-cancer death causes	12285	2686.38	4.5731#	4.4926	4.6547	15067	5678.43	2.6534#	2.6112	2.6961	12104	4665.25	2.5945#	2.5485	2.6411	22357	7004.81	3.1917#	3.15	3.2338	9661	1759.96	5.4893#	5.3804	5.5999	745	39.6628	18.7834#	17.4586	20.182	72219	21834.5	3.3076#	3.2835	3.3318
Causes of non-cancer death by follow-up time for patients with CC
	2-11 months					12-35 months					36-59 months					60-119 months					120-179 months					180+ months					Total
	Observed	Expected	SMR	CI Lower	CI Upper	Observed	Expected	SMR	CI Lower	CI Upper	Observed	Expected	SMR	CI Lower	CI Upper	Observed	Expected	SMR	CI Lower	CI Upper	Observed	Expected	SMR	CI Lower	CI Upper	Observed	Expected	SMR	CI Lower	CI Upper	Observed	Expected	SMR	CI Lower	CI Upper
Tuberculosis	2	0.4404	4.5418	0.55	16.4064	3	1.0068	2.9799	0.6145	8.7084	6	0.4821	12.4468#	4.5678	27.0915	4	1.017	3.9330#	1.0716	10.07	5	0.4964	10.0729#	3.2707	23.5069	0	0	0	0	0	20	3.4426	5.8096#	3.5486	8.9724
Syphilis	0	0.1112	0	0	33.1875	0	0.2641	0	0	13.9656	0	0.2569	0	0	14.3569	1	0.2784	3.5922	0.0909	20.0144	0	0	0	0	0	0	0	0	0	0	1	0.9106	1.0982	0.0278	6.1186
Septicemia	395	36.5027	10.8211#	9.7802	11.9427	319	71.497	4.4617#	3.9855	4.9792	215	55.0662	3.9044#	3.3999	4.4626	324	80.1377	4.0430#	3.6147	4.5081	107	17.4788	6.1217#	5.0169	7.3975	10	0.5635	17.7475#	8.5106	32.6382	1370	261.246	5.2441#	4.9701	5.5293
Other Infectious and Parasitic Diseases including HIV	182	12.3558	14.7300#	12.6676	17.0324	116	24.8193	4.6738#	3.862	5.6058	78	19.2556	4.0508#	3.202	5.0555	129	25.3496	5.0888#	4.2486	6.0466	54	6.0471	8.9299#	6.7084	11.6515	1	0.0165	60.4887#	1.5314	337.022	560	87.8439	6.3749#	5.8578	6.9255
Diabetes Mellitus	368	62.9408	5.8468#	5.2646	6.4757	488	134.074	3.6398#	3.324	3.9775	409	105.308	3.8838#	3.5165	4.2791	689	156.807	4.3939#	4.0719	4.7346	307	42.8709	7.1610#	6.3823	8.0086	19	0.72	26.3891#	15.8879	41.2098	2280	502.721	4.5353#	4.351	4.7254
Alzheimers (ICD-9 and 10 only)	163	145.522	1.1201	0.9547	1.3059	368	343.296	1.072	0.9652	1.1873	442	311.315	1.4198#	1.2905	1.5585	1106	517.998	2.1351#	2.0111	2.2648	615	140.186	4.3870#	4.0471	4.7479	57	3.0531	18.6695#	14.1401	24.1885	2751	1461.37	1.8825#	1.8128	1.9542
Diseases of Heart	3533	848.721	4.1627#	4.0266	4.3023	4359	1758.28	2.4791#	2.4061	2.5538	3431	1405.47	2.4412#	2.3602	2.5243	6218	2015.68	3.0848#	3.0086	3.1625	2519	480.386	5.2437#	5.0409	5.4526	186	8.9972	20.6730#	17.8087	23.8669	20246	6517.54	3.1064#	3.0637	3.1495
Hypertension without Heart Disease	146	42.1161	3.4666#	2.9271	4.0767	162	92.8095	1.7455#	1.4871	2.036	186	79.3426	2.3443#	2.0195	2.7064	332	112.923	2.9401#	2.6323	3.2739	128	24.8762	5.1455#	4.2928	6.118	12	0.4463	26.8881#	13.8935	46.9682	966	352.514	2.7403#	2.5702	2.9187
Cerebrovascular Diseases	739	180.346	4.0977#	3.8075	4.4041	914	371.931	2.4574#	2.3007	2.6221	763	289.587	2.6348#	2.4511	2.8286	1324	395.923	3.3441#	3.1664	3.5292	499	91.8165	5.4348#	4.9683	5.9332	45	2.3035	19.5354#	14.2492	26.1399	4284	1331.91	3.2164#	3.1208	3.3142
Atherosclerosis	55	15.8959	3.4600#	2.6066	4.5037	69	32.5689	2.1186#	1.6484	2.6812	65	24.0519	2.7025#	2.0857	3.4445	75	33.5436	2.2359#	1.7587	2.8027	36	7.9572	4.5242#	3.1687	6.2634	2	0.2493	8.0225	0.9716	28.98	302	114.267	2.6429#	2.3532	2.9585
Aortic Aneurysm and Dissection	61	11.4019	5.3500#	4.0923	6.8723	68	23.5896	2.8826#	2.2385	3.6544	59	17.6824	3.3366#	2.54	4.304	89	23.8793	3.7271#	2.9931	4.5865	32	5.0397	6.3496#	4.3431	8.9638	2	0.0724	27.6164#	3.3445	99.7598	311	81.6654	3.8082#	3.3967	4.2559
Other Diseases of Arteries, Arterioles, Capillaries	50	10.8792	4.5959#	3.4112	6.0592	54	24.1466	2.2363#	1.68	2.9179	49	20.6074	2.3778#	1.7591	3.1436	94	32.2626	2.9136#	2.3545	3.5655	44	7.7439	5.6819#	4.1285	7.6277	1	0.0741	13.495	0.3417	75.1891	292	95.7138	3.0508#	2.7108	3.4215
Pneumonia and Influenza	310	84.4413	3.6712#	3.2738	4.1035	369	178.149	2.0713#	1.8653	2.2938	310	148.207	2.0917#	1.8653	2.338	626	202.907	3.0852#	2.8482	3.3366	231	41.4989	5.5664#	4.8717	6.3324	12	0.5969	20.1039#	10.388	35.1175	1858	655.8	2.8332#	2.7058	2.965
Chronic Obstructive Pulmonary Disease and Allied Cond	616	137.475	4.4808#	4.1339	4.8491	872	298.346	2.9228#	2.732	3.1234	791	238.776	3.3127#	3.0859	3.5519	1295	340.704	3.8010#	3.5967	4.0137	496	77.5833	6.3931#	5.8428	6.9813	37	1.9419	19.0537#	13.4155	26.263	4107	1094.83	3.7513#	3.6374	3.8678
Stomach and Duodenal Ulcers	25	3.9194	6.3786#	4.1279	9.4161	22	7.6332	2.8821#	1.8062	4.3636	16	5.9774	2.6767#	1.53	4.3469	38	8.7847	4.3257#	3.0611	5.9374	7	2.2137	3.1621#	1.2713	6.5152	2	0.1273	15.7072#	1.9022	56.74	110	28.6557	3.8387#	3.1549	4.6266
Chronic Liver Disease and Cirrhosis	155	8.7755	17.6629#	14.9917	20.6727	132	17.6569	7.4758#	6.255	8.8654	108	14.893	7.2517#	5.9487	8.7553	178	22.5014	7.9106#	6.7912	9.1619	65	5.6523	11.4998#	8.8753	14.6575	2	0.0091	218.5988#	26.4733	789.654	640	69.4881	9.2102#	8.5104	9.9522
Nephritis, Nephrotic Syndrome and Nephrosis	280	56.1033	4.9908#	4.4233	5.6109	356	119.678	2.9747#	2.6736	3.3003	276	96.0131	2.8746#	2.5454	3.2345	536	137.49	3.8985#	3.5754	4.2429	192	34.5957	5.5498#	4.7925	6.3928	15	0.9447	15.8786#	8.8872	26.1894	1655	444.825	3.7206#	3.5435	3.9042
Complications of Pregnancy, Childbirth, Puerperium	5	0.0194	257.9498#	83.7556	601.969	7	0.0289	242.2925#	97.4141	499.215	3	0.0087	345.8912#	71.3311	1010.84	1	0.0051	195.3256#	4.9452	1088.28	1	0.0002	6,497.6615#	164.506	36202.7	0	0	0	0	0	17	0.0622	273.2191#	159.16	437.45
Congenital Anomalies	10	0.5881	17.0033#	8.1537	31.2697	7	1.2575	5.5665#	2.238	11.469	8	0.9788	8.1735#	3.5287	16.1051	14	1.4946	9.3668#	5.1209	15.7158	1	0.3304	3.0263	0.0766	16.8612	0	0	0	0	0	40	4.6495	8.6030#	6.1461	11.7149
Certain Conditions Originating in Perinatal Period	0	0	0	0	0	0	0	0	0	0	0	0	0	0	0	0	0	0	0	0	0	0	0	0	0	0	0	0	0	0	0	0	0	0	0
Symptoms, Signs and Ill-Defined Conditions	143	37.2994	3.8338#	3.2312	4.5162	197	81.1078	2.4289#	2.1015	2.7928	142	68.0022	2.0882#	1.7588	2.4612	289	98.773	2.9259#	2.5983	3.2834	107	18.7674	5.7014#	4.6724	6.8895	8	0.713	11.2209#	4.8444	22.1096	886	304.663	2.9081#	2.7198	3.1061
Accidents and Adverse Effects	222	55.4637	4.0026#	3.4934	4.5652	336	119.418	2.8136#	2.5208	3.1312	274	99.3207	2.7587#	2.4417	3.1055	489	158.493	3.0853#	2.8179	3.3713	222	40.6041	5.4674#	4.7718	6.2359	14	0.6617	21.1578#	11.5672	35.4992	1557	473.961	3.2851#	3.1239	3.4524
Suicide and Self-Inflicted Injury	58	6.323	9.1729#	6.9653	11.858	107	11.2709	9.4935#	7.7801	11.4719	55	8.244	6.6715#	5.0259	8.6839	93	9.8834	9.4097#	7.5949	11.5276	24	1.6503	14.5426#	9.3177	21.6383	1	0.1806	5.5384	0.1402	30.8579	338	37.5522	9.0008#	8.0667	10.0134
Homicide and Legal Intervention	9	1.0385	8.6660#	3.9627	16.4508	8	1.9243	4.1573#	1.7948	8.1915	12	1.4672	8.1786#	4.226	14.2864	13	1.4622	8.8908#	4.734	15.2035	5	0.1293	38.6612#	12.5532	90.2224	0	0	0	0	0	47	6.0216	7.8052#	5.735	10.3793
Other Cause of Death	1622	403.61	4.0187#	3.8255	4.2192	1960	892.854	2.1952#	2.0991	2.2946	1713	771.337	2.2208#	2.1169	2.3285	3462	1223.96	2.8285#	2.7351	2.9243	1671	315.801	5.2913#	5.0406	5.5512	111	6.7312	16.4903#	13.5656	19.8585	10539	3614.29	2.9159#	2.8605	2.9721
All non-cancer death causes	9149	2162.29	4.2312#	4.1449	4.3188	11293	4607.61	2.4509#	2.4059	2.4966	9411	3781.65	2.4886#	2.4386	2.5394	17419	5602.27	3.1093#	3.0633	3.1558	7368	1363.73	5.4028#	5.2802	5.5276	537	28.4023	18.9069#	17.3414	20.5758	55177	17545.9	3.1447#	3.1185	3.1711
Causes of non-cancer death by follow-up time for patients with RC
	2-11 months					12-35 months					36-59 months					60-119 months					120-179 months					180+ months					Total
	Observed	Expected	SMR	CI Lower	CI Upper	Observed	Expected	SMR	CI Lower	CI Upper	Observed	Expected	SMR	CI Lower	CI Upper	Observed	Expected	SMR	CI Lower	CI Upper	Observed	Expected	SMR	CI Lower	CI Upper	Observed	Expected	SMR	CI Lower	CI Upper	Observed	Expected	SMR	CI Lower	CI Upper
Tuberculosis	3	0.0998	30.0542#	6.1979	87.831	1	0.1629	6.14	0.1555	34.2096	0	0.179	0	0	20.613	2	0.7123	2.8079	0.3401	10.1431	1	0.232	4.3109	0.1091	24.0186	0	0	0	0	0	7	1.3859	5.0509#	2.0307	10.4068
Syphilis	0	0	0	0	0	0	0	0	0	0	0	0	0	0	0	0	0	0	0	0	0	0	0	0	0	0	0	0	0	0	0	0	0	0	0
Septicemia	130	10.3987	12.5015#	10.445	14.8445	119	19.6039	6.0702#	5.0287	7.2639	74	15.9501	4.6395#	3.643	5.8244	113	26.6075	4.2469#	3.5001	5.106	48	5.7628	8.3293#	6.1414	11.0435	5	0.1096	45.6136#	14.8106	106.447	489	78.4326	6.2347#	5.6942	6.8125
Other Infectious and Parasitic Diseases including HIV	69	3.8386	17.9754#	13.9859	22.749	70	7.3159	9.5682#	7.4589	12.0888	27	6.4776	4.1682#	2.7469	6.0645	65	8.3042	7.8273#	6.041	9.9766	20	2.0108	9.9461#	6.0754	15.361	1	0	0	0	0	252	27.9472	9.0170#	7.938	10.2018
Diabetes Mellitus	91	15.1045	6.0247#	4.8507	7.397	169	31.5918	5.3495#	4.5733	6.2196	116	25.4805	4.5525#	3.7618	5.4603	227	41.1983	5.5099#	4.8164	6.2753	95	13.4924	7.0410#	5.6966	8.6072	8	0.2022	39.5642#	17.081	77.9573	706	127.07	5.5560#	5.1537	5.9814
Alzheimers (ICD-9 and 10 only)	50	30.012	1.6660#	1.2365	2.1964	82	68.9235	1.1897	0.9462	1.4768	97	65.1089	1.4898#	1.2081	1.8174	261	110.01	2.3725#	2.0934	2.6785	144	35.4815	4.0585#	3.4227	4.7781	21	1.3256	15.8416#	9.8062	24.2156	655	310.861	2.1070#	1.9488	2.2748
Diseases of Heart	1254	211.901	5.9179#	5.5948	6.2547	1433	421.619	3.3988#	3.2251	3.5794	1027	333.537	3.0791#	2.8937	3.2733	1759	505.18	3.4819#	3.3211	3.6485	771	136.062	5.6665#	5.2735	6.081	64	3.3692	18.9958#	14.6291	24.2572	6308	1611.67	3.9140#	3.818	4.0118
Hypertension without Heart Disease	39	10.5396	3.7003#	2.6313	5.0585	50	22.2439	2.2478#	1.6684	2.9635	37	20.6018	1.7960#	1.2645	2.4755	86	32.342	2.6591#	2.1269	3.2839	57	8.9225	6.3883#	4.8385	8.2768	4	0.3159	12.6624#	3.4501	32.4209	273	94.9657	2.8747#	2.5438	3.2367
Cerebrovascular Diseases	210	40.6763	5.1627#	4.488	5.9102	275	80.2321	3.4276#	3.0344	3.8575	189	62.9141	3.0041#	2.5911	3.4643	317	102.432	3.0947#	2.7634	3.4549	162	31.4677	5.1481#	4.3859	6.0048	15	1.0852	13.8228#	7.7365	22.7986	1168	318.807	3.6637#	3.4565	3.8799
Atherosclerosis	23	3.5823	6.4205#	4.07	9.6338	19	7.2157	2.6332#	1.5853	4.112	16	5.0995	3.1375#	1.7934	5.0952	20	8.9878	2.2252#	1.3592	3.4367	15	2.7498	5.4549#	3.0531	8.997	1	0.129	7.7499	0.1962	43.1797	94	27.7642	3.3857#	2.736	4.1432
Aortic Aneurysm and Dissection	13	2.1632	6.0096#	3.1999	10.2766	15	4.0817	3.6749#	2.0568	6.0612	8	2.9872	2.6781#	1.1562	5.277	19	5.1272	3.7057#	2.2311	5.7869	13	1.069	12.1613#	6.4754	20.7961	1	0.0053	188.0704#	4.7615	1047.86	69	15.4336	4.4708#	3.4785	5.658
Other Diseases of Arteries, Arterioles, Capillaries	26	2.6647	9.7572#	6.3737	14.2966	24	5.02	4.7809#	3.0632	7.1136	12	4.5095	2.6611#	1.375	4.6483	32	7.3571	4.3495#	2.9751	6.1403	8	0.795	10.0632#	4.3446	19.8285	1	0.0789	12.6816	0.3211	70.6576	103	20.4251	5.0428#	4.1161	6.1159
Pneumonia and Influenza	98	19.2668	5.0865#	4.1294	6.1988	112	38.6718	2.8962#	2.3847	3.4848	80	31.7002	2.5236#	2.0011	3.1409	165	49.7251	3.3182#	2.8312	3.865	78	13.1545	5.9295#	4.6871	7.4003	7	0.5823	12.0211#	4.8331	24.7681	540	153.101	3.5271#	3.2358	3.8375
Chronic Obstructive Pulmonary Disease and Allied Cond	218	36.4366	5.9830#	5.2151	6.8321	319	75.752	4.2111#	3.7616	4.6995	219	63.6544	3.4405#	2.9999	3.9276	431	95.608	4.5080#	4.0924	4.9544	157	21.1582	7.4203#	6.305	8.676	14	0.6895	20.3034#	11.1001	34.0657	1358	293.299	4.6301#	4.3871	4.8831
Stomach and Duodenal Ulcers	10	0.8076	12.3817#	5.9375	22.7704	7	1.5647	4.4737#	1.7987	9.2176	6	1.2369	4.8509#	1.7802	10.5583	3	0.6193	4.8439	0.9989	14.156	0	0.3351	0	0	11.0088	2	0.0578	34.6228#	4.193	125.07	28	4.6214	6.0588#	4.026	8.7566
Chronic Liver Disease and Cirrhosis	58	1.8826	30.8079#	23.3938	39.8264	50	3.7175	13.4499#	9.9828	17.732	41	2.5073	16.3520#	11.7345	22.1833	52	2.9557	17.5929#	13.1392	23.0707	17	0.5746	29.5859#	17.2349	47.3699	0	0	0	0	0	218	11.6378	18.7320#	16.3278	21.3906
Nephritis, Nephrotic Syndrome and Nephrosis	82	13.6288	6.0167#	4.7852	7.4683	95	27.019	3.5160#	2.8447	4.2982	68	23.2997	2.9185#	2.2663	3.6999	146	39.4709	3.6989#	3.1233	4.3499	62	10.7548	5.7648#	4.4199	7.3903	4	0.2459	16.2697#	4.433	41.657	457	114.419	3.9941#	3.6362	4.3776
Complications of Pregnancy, Childbirth, Puerperium	1	0.0093	107.5654#	2.7233	599.316	4	0.0181	221.3396#	60.3076	566.717	0	0.0073	0	0	507.079	1	0.012	83.4018#	2.1116	464.685	1	0.0009	1,142.3576#	28.922	6364.81	0	0	0	0	0	7	0.0475	147.3413#	59.2388	303.579
Congenital Anomalies	3	0.3097	9.6853#	1.9973	28.3045	2	0.6614	3.0239	0.3662	10.9235	0	0.646	0	0	5.7105	1	1.1486	0.8706	0.022	4.8508	2	0.2565	7.7971	0.9443	28.1658	0	0	0	0	0	8	3.0222	2.6471#	1.1428	5.2157
Certain Conditions Originating in Perinatal Period	0	0.0549	0	0	67.2006	1	0.2468	4.0513	0.1026	22.5722	0	0.2464	0	0	14.974	1	0.0206	48.6440#	1.2316	271.027	0	0	0	0	0	0	0	0	0	0	2	0.5686	3.5172	0.4259	12.7052
Symptoms, Signs and Ill-Defined Conditions	56	9.4602	5.9195#	4.4716	7.687	74	19.652	3.7655#	2.9567	4.7273	57	16.6649	3.4204#	2.5906	4.4315	88	24.166	3.6415#	2.9206	4.4864	30	4.873	6.1564#	4.1537	8.7887	4	0.1374	29.1099#	7.9315	74.533	309	74.9534	4.1226#	3.6757	4.6088
Accidents and Adverse Effects	73	14.6131	4.9955#	3.9157	6.2811	125	30.6852	4.0736#	3.3909	4.8535	102	24.5049	4.1624#	3.394	5.0529	153	39.4317	3.8801#	3.2897	4.546	73	12.8786	5.6683#	4.443	7.127	7	0.2554	27.4085#	11.0196	56.472	533	122.369	4.3557#	3.9937	4.7417
Suicide and Self-Inflicted Injury	49	2.3629	20.7372#	15.3415	27.4157	65	4.0189	16.1737#	12.4825	20.6147	27	2.5654	10.5248#	6.9359	15.313	41	4.3839	9.3524#	6.7114	12.6876	20	1.973	10.1370#	6.192	15.6558	1	0.0176	56.7573#	1.437	316.232	203	15.3216	13.2492#	11.4892	15.2026
Homicide and Legal Intervention	2	0.4011	4.9868	0.6039	18.014	8	0.8573	9.3320#	4.0289	18.3878	5	0.7217	6.9277#	2.2494	16.167	6	1.5436	3.8870#	1.4265	8.4604	3	0.2612	11.4859#	2.3687	33.5666	0	0	0	0	0	24	3.7848	6.3411#	4.0628	9.435
Other Cause of Death	578	93.879	6.1569#	5.6651	6.6799	655	199.95	3.2758#	3.0297	3.5366	485	173.004	2.8034#	2.5594	3.0644	949	295.2	3.2148#	3.0135	3.426	516	91.9696	5.6106#	5.1368	6.1162	48	2.6537	18.0882#	13.3368	23.9823	3231	856.655	3.7716#	3.6427	3.904
All non-cancer death causes	3136	524.093	5.9837#	5.7761	6.1968	3774	1070.82	3.5244#	3.4128	3.6387	2693	883.604	3.0477#	2.9337	3.1651	4938	1402.54	3.5207#	3.4232	3.6203	2293	396.236	5.7870#	5.5525	6.0288	208	11.2604	18.4718#	16.0466	21.1599	17042	4288.56	3.9738#	3.9144	4.0339
	Confidence intervals are 95%.
#	P < 0.05

## Sheet: Heat map_cumulative incidence
The proportion of causes of non-cancer death by follow-up time for patients with CRC
Follow-up time (month)	2-11	12-35	36-59	60-119	120-179	180+	Total
Other Cause of Death	0.17908	0.173558	0.181593	0.197298	0.226374	0.213423	0.19067
Syphilis	0	0	0	4.47287e-05	0	0	1.38468e-05
Certain Conditions Originating in Perinatal Period	0	6.63702e-05	0	4.47287e-05	0	0	2.76935e-05
Complications of Pregnancy, Childbirth, Puerperium	0.0004884	0.000730072	0.000247852	8.94574e-05	0.000207018	0	0.000332323
Tuberculosis	0.000407	0.000265481	0.000495704	0.000268372	0.000621054	0	0.000373863
Congenital Anomalies	0.0010582	0.000597332	0.000660939	0.000670931	0.000310527	0	0.000664645
Homicide and Legal Intervention	0.000895401	0.00106192	0.00140449	0.000849846	0.000828072	0	0.000983121
Stomach and Duodenal Ulcers	0.002849	0.00192474	0.00181758	0.00183388	0.000724563	0.00536913	0.00191085
Aortic Aneurysm and Dissection	0.00602361	0.00550873	0.00553536	0.0048307	0.0046579	0.00402685	0.00526177
Other Diseases of Arteries, Arterioles, Capillaries	0.00618641	0.00517688	0.00503966	0.00563582	0.00538247	0.00268456	0.00546947
Atherosclerosis	0.00634921	0.00584058	0.006692	0.00424923	0.00527896	0.00402685	0.00548332
Suicide and Self-Inflicted Injury	0.00870981	0.0114157	0.00677462	0.00599365	0.00455439	0.00268456	0.0074911
Other Infectious and Parasitic Diseases including HIV	0.0204314	0.0123449	0.00867482	0.00867737	0.00765966	0.00268456	0.0112436
Chronic Liver Disease and Cirrhosis	0.0173382	0.0120794	0.01231	0.0102876	0.00848773	0.00268456	0.0118805
Symptoms, Signs and Ill-Defined Conditions	0.0161986	0.0179863	0.0164408	0.0168627	0.0141807	0.0161074	0.0165469
Hypertension without Heart Disease	0.015059	0.0140705	0.0184237	0.0186966	0.0191492	0.0214765	0.0171562
Septicemia	0.042735	0.0290702	0.0238764	0.0195465	0.0160439	0.0201342	0.0257411
Accidents and Adverse Effects	0.024013	0.0305967	0.0310641	0.0287158	0.0305351	0.0281879	0.0289398
Nephritis, Nephrotic Syndrome and Nephrosis	0.0294668	0.029933	0.0284204	0.030505	0.0262913	0.0255034	0.0292444
Pneumonia and Influenza	0.0332112	0.0319241	0.0322208	0.0353804	0.0319843	0.0255034	0.0332046
Diabetes Mellitus	0.0373626	0.0436052	0.0433741	0.0409715	0.0416106	0.0362416	0.0413465
Alzheimers (ICD-9 and 10 only)	0.0173382	0.0298666	0.0445307	0.0611442	0.0785633	0.104698	0.0471621
Cerebrovascular Diseases	0.0772487	0.0789142	0.0786517	0.0733998	0.0684194	0.0805369	0.0754926
Chronic Obstructive Pulmonary Disease and Allied Cond	0.0678877	0.0790469	0.0834435	0.0772018	0.0675913	0.0684564	0.0756726
Diseases of Heart	0.389662	0.384416	0.368308	0.356801	0.340544	0.33557	0.367687
All non-cancer death causes	1	1	1	1	1	1	1

## Sheet: Heat map_SMR_CRC
Heat map of SMRs for causes of non-cancer death by follow-up time for patients with CRC
Follow-up time (month)	2-11	12-35	36-59	60-119	120-179	180+	Total
Other Cause of Death	4.4222	2.3929	2.3276	2.9036	5.3633	16.9421	3.0799
Syphilis				3.5922			1.0982
Certain Conditions Originating in Perinatal Period		4.0513		48.644			3.5172
Complications of Pregnancy, Childbirth, Puerperium	209.203	234.23	188.111	116.892	1943.1		218.719
Tuberculosis	9.2562	3.4199	9.077	3.4696	8.2378		5.5918
Congenital Anomalies	14.4787	4.6901	4.9238	5.6748	5.1112		6.2567
Homicide and Legal Intervention	7.641	5.7521	7.7662	6.3211	20.4856		7.2401
Stomach and Duodenal Ulcers	7.4043	3.1529	3.0495	4.3598	2.7464	21.6105	4.147
Aortic Aneurysm and Dissection	5.4552	2.9995	3.2415	3.7233	7.3666	38.5912	3.9135
Other Diseases of Arteries, Arterioles, Capillaries	5.6114	2.6743	2.4286	3.1802	6.0898	13.0757	3.4011
Atherosclerosis	4.0045	2.2119	2.7786	2.2336	4.7632	7.9295	2.7881
Suicide and Self-Inflicted Injury	12.3188	11.2493	7.586	9.3921	12.1437	10.092	10.2319
Other Infectious and Parasitic Diseases including HIV	15.4992	5.788	4.0803	5.7646	9.1835	120.978	7.0126
Chronic Liver Disease and Cirrhosis	19.9848	8.5149	8.5631	9.0348	13.1688	218.599	10.5762
Symptoms, Signs and Ill-Defined Conditions	4.2558	2.6896	2.3504	3.0666	5.7952	14.1115	3.1479
Hypertension without Heart Disease	3.5134	1.8426	2.2312	2.8775	5.4736	20.9922	2.7688
Septicemia	11.1937	4.8079	4.0695	4.0939	6.6691	22.2857	5.4728
Accidents and Adverse Effects	4.2097	3.0712	3.0365	3.2437	5.5158	22.8985	3.5048
Nephritis, Nephrotic Syndrome and Nephrosis	5.1913	3.0744	2.8832	3.854	5.6008	15.9594	3.7765
Pneumonia and Influenza	3.9341	2.2184	2.1678	3.131	5.6538	16.1125	2.9645
Diabetes Mellitus	5.8812	3.9658	4.0141	4.6261	7.1323	29.2779	4.7413
Alzheimers (ICD-9 and 10 only)	1.2134	1.0917	1.4319	2.1767	4.3207	17.8134	1.9219
Cerebrovascular Diseases	4.2937	2.6296	2.7007	3.2928	5.3616	17.706	3.3028
Chronic Obstructive Pulmonary Disease and Allied Cond	4.7956	3.1837	3.3396	3.9559	6.6132	19.3812	3.937
Diseases of Heart	4.5134	2.657	2.5635	3.1644	5.337	20.2161	3.2665
All non-cancer death causes	4.5731	2.6534	2.5945	3.1917	5.4893	18.7834	3.3076
SMR value
	Lower						Higher
Blank, no observed value was shown in CRC group
Red value, SMR have no statistical significance
