# Supplementary material for: Analyzing non‐cancer causes of death of colorectal carcinoma patients in the US population for the years 2000–2016
Source: Cancer Med. 2020 Dec 13;10(8):2740–51. doi: 10.1002/cam4.3673 (PMC8026921; doi:10.1002/cam4.3673)
Supplement: Supplementary file 4 — Table S4 [file CAM4-10-2740-s002.xlsx]

## Sheet: Subgroup_Data
Causes of non-cancer death by follow-up time for male patients with CRC
	2-11 months				12-35 months				36-59 months				60-119 months				120-179 months				180+ months				Total
	Observed	SMR	CI Lower	CI Upper	Observed	SMR	CI Lower	CI Upper	Observed	SMR	CI Lower	CI Upper	Observed	SMR	CI Lower	CI Upper	Observed	SMR	CI Lower	CI Upper	Observed	SMR	CI Lower	CI Upper	Observed	SMR	CI Lower	CI Upper
Tuberculosis	5	14.1635#	4.5989	33.0529	1	1.1961	0.0303	6.6642	5	11.0907#	3.6011	25.8819	4	3.6769#	1.0018	9.4144	5	10.5546#	3.4271	24.6309	0	0	0	0	20	6.2471#	3.8159	9.6481
Syphilis	0	0	0	33.1875	0	0	0	13.9656	0	0	0	14.3569	1	3.5922	0.0909	20.0144	0	0	0	0	0	0	0	0	1	1.0982	0.0278	6.1186
Septicemia	270	11.5736#	10.2341	13.0397	240	5.3268#	4.6741	6.0451	151	4.3196#	3.6581	5.0661	222	4.2349#	3.6961	4.8301	75	7.7446#	6.0916	9.708	7	33.9075#	13.6326	69.8624	965	5.8254#	5.4636	6.2049
Other Infectious and Parasitic Diseases including HIV	144	16.7696#	14.1425	19.7431	109	6.4764#	5.3178	7.8125	66	5.1425#	3.9772	6.5426	109	6.3527#	5.2162	7.6632	41	8.5329#	6.1234	11.5759	1	0	0	0	470	7.8055#	7.1157	8.5441
Diabetes Mellitus	258	6.6332#	5.8484	7.4939	351	4.3815#	3.9351	4.8648	282	4.4865#	3.9781	5.0419	479	4.7583#	4.3417	5.2041	221	7.4673#	6.5152	8.5195	16	28.5586#	16.3237	46.3774	1607	5.1394#	4.8912	5.397
Alzheimers (ICD-9 and 10 only)	81	1.3061#	1.0373	1.6234	165	1.1683	0.9968	1.3607	198	1.5469#	1.339	1.7781	468	2.2811#	2.0791	2.4975	257	4.4538#	3.9259	5.0329	27	27.0490#	17.8254	39.3548	1196	2.0097#	1.8974	2.1269
Diseases of Heart	2614	5.2918#	5.0909	5.4987	3076	3.0406#	2.9341	3.15	2326	2.8719#	2.7564	2.991	4200	3.5666#	3.4595	3.6761	1681	5.5174#	5.2568	5.7876	141	18.5002#	15.5727	21.8182	14038	3.6890#	3.6282	3.7505
Hypertension without Heart Disease	81	4.1469#	3.2932	5.1542	95	2.2331#	1.8067	2.7298	81	2.2028#	1.7493	2.7378	170	3.0977#	2.6495	3.5999	81	5.9306#	4.7097	7.3711	8	24.1221#	10.4142	47.5302	516	3.0766#	2.8169	3.3539
Cerebrovascular Diseases	397	4.5971#	4.1559	5.0723	532	3.0059#	2.7559	3.2726	401	3.0147#	2.7269	3.3248	709	3.7852#	3.5117	4.0744	269	5.6662#	5.0093	6.3854	26	19.2512#	12.5755	28.2075	2334	3.6902#	3.542	3.843
Atherosclerosis	38	5.2257#	3.698	7.1727	33	2.3691#	1.6308	3.3271	37	3.4418#	2.4233	4.744	38	2.6011#	1.8407	3.5702	19	5.0743#	3.0551	7.9241	1	5.2549	0.133	29.2784	166	3.2874#	2.8064	3.8273
Aortic Aneurysm and Dissection	51	7.0723#	5.2658	9.2988	42	2.9355#	2.1157	3.968	40	4.0825#	2.9166	5.5593	54	4.4146#	3.3163	5.76	24	7.9264#	5.0786	11.7939	1	23.5609	0.5965	131.273	212	4.5475#	3.9559	5.2026
Other Diseases of Arteries, Arterioles, Capillaries	34	5.5675#	3.8557	7.7801	36	2.6976#	1.8893	3.7346	32	2.8977#	1.982	4.0907	63	3.8346#	2.9466	4.9061	27	6.3513#	4.1856	9.2408	1	13.495	0.3417	75.1891	193	3.7658#	3.2533	4.3363
Pneumonia and Influenza	222	4.4403#	3.8753	5.0644	235	2.2730#	1.9917	2.583	187	2.1623#	1.8635	2.4954	410	3.2357#	2.93	3.5646	162	6.5518#	5.5817	7.642	5	21.1204#	6.8577	49.2881	1221	3.1185#	2.946	3.2984
Chronic Obstructive Pulmonary Disease and Allied Cond	452	5.1357#	4.6731	5.6317	596	3.1639#	2.9149	3.4284	509	3.4161#	3.1258	3.7262	855	3.8947#	3.638	4.1648	343	6.6846#	5.9958	7.4308	18	12.6737#	7.5112	20.0298	2773	3.9748#	3.8282	4.1255
Stomach and Duodenal Ulcers	14	6.4226#	3.5113	10.7761	12	2.8451#	1.4701	4.9698	12	3.2055#	1.6563	5.5994	21	4.9009#	3.0337	7.4915	2	2.236	0.2708	8.0774	1	7.8536	0.1988	43.7576	62	4.0135#	3.0771	5.1452
Chronic Liver Disease and Cirrhosis	145	20.5530#	17.3438	24.1837	124	8.9804#	7.4694	10.7073	93	8.2903#	6.6913	10.1562	155	8.9690#	7.6126	10.4974	56	11.2825#	8.5227	14.6513	2	218.5988#	26.4733	789.654	575	10.5825#	9.7351	11.4839
Nephritis, Nephrotic Syndrome and Nephrosis	197	5.5111#	4.7683	6.3367	234	3.0572#	2.678	3.4751	190	2.9741#	2.5662	3.4284	386	4.1034#	3.7042	4.5338	128	5.7771#	4.8197	6.869	4	13.6070#	3.7074	34.8392	1139	3.8915#	3.6687	4.1242
Complications of Pregnancy, Childbirth, Puerperium	0	0	0	0	0	0	0	0	0	0	0	0	0	0	0	0	0	0	0	0	0	0	0	0	0	0	0	0
Congenital Anomalies	7	12.0334#	4.838	24.7934	6	4.8419#	1.7769	10.5388	3	2.2729	0.4687	6.6424	9	3.4935#	1.5974	6.6317	3	5.1112#	1.0541	14.9371	0	0	0	0	28	4.4416#	2.9514	6.4194
Certain Conditions Originating in Perinatal Period	0	0	0	1340.89	1	1,218.3116#	30.845	6788	0	0	0	0	0	0	0	0	0	0	0	0	0	0	0	0	1	279.9656#	7.0881	1559.87
Symptoms, Signs and Ill-Defined Conditions	92	5.4330#	4.3798	6.6631	143	3.9751#	3.3503	4.6826	104	3.6163#	2.9548	4.3817	145	3.4557#	2.9161	4.0661	54	5.8204#	4.3725	7.5944	5	39.9178#	12.9612	93.1547	543	4.0818#	3.7457	4.44
Accidents and Adverse Effects	180	5.0201#	4.3135	5.8094	274	3.6515#	3.2319	4.1104	217	3.5083#	3.057	4.0074	355	3.6744#	3.3021	4.0772	161	5.9038#	5.0271	6.8895	9	32.8736#	15.0319	62.4043	1196	4.0282#	3.8031	4.2631
Suicide and Self-Inflicted Injury	94	12.0530#	9.7401	14.7499	151	10.6501#	9.0192	12.4907	75	7.5753#	5.9584	9.4957	114	8.8812#	7.3259	10.669	35	11.4961#	8.0074	15.9882	2	10.0920#	1.2222	36.4558	471	9.8214#	8.9543	10.7497
Homicide and Legal Intervention	9	10.2907#	4.7056	19.535	11	7.7714#	3.8794	13.9051	15	18.0492#	10.102	29.7693	6	5.2437#	1.9243	11.4133	5	17.1994#	5.5846	40.1378	0	0	0	0	46	10.0965#	7.3919	13.4673
Other Cause of Death	1100	5.0492#	4.7552	5.3567	1334	2.8972#	2.7438	3.0569	1058	2.6933#	2.5334	2.8606	2013	3.1600#	3.0235	3.3012	999	5.6265#	5.283	5.9865	69	17.0190#	13.2418	21.5387	6573	3.4782#	3.3947	3.5634
All non-cancer death causes	6485	5.3303#	5.2013	5.4616	7801	3.0813#	3.0133	3.1505	6082	2.9518#	2.878	3.0269	10986	3.5509#	3.4848	3.6179	4648	5.8016#	5.636	5.9708	344	18.9904#	17.0364	21.1071	36346	3.7386#	3.7002	3.7772
Causes of non-cancer death by follow-up time for female patients with CRC
	2-11 months				12-35 months				36-59 months				60-119 months				120-179 months				180+ months				Total
	Observed	SMR	CI Lower	CI Upper	Observed	SMR	CI Lower	CI Upper	Observed	SMR	CI Lower	CI Upper	Observed	SMR	CI Lower	CI Upper	Observed	SMR	CI Lower	CI Upper	Observed	SMR	CI Lower	CI Upper	Observed	SMR	CI Lower	CI Upper
Tuberculosis	0	0	0	19.7099	3	8.9936#	1.8547	26.2831	1	4.7578	0.1205	26.5089	2	3.1179	0.3776	11.2631	1	3.9273	0.0994	21.8817	0	0	0	0	7	4.3024#	1.7298	8.8647
Syphilis	0	0	0	0	0	0	0	0	0	0	0	0	0	0	0	0	0	0	0	0	0	0	0	0	0	0	0	0
Septicemia	255	10.8177#	9.5306	12.2302	198	4.3001#	3.7219	4.9425	138	3.8270#	3.2152	4.5214	215	3.9578#	3.4464	4.5237	80	5.9008#	4.679	7.3441	8	17.1441#	7.4016	33.7807	894	5.1372#	4.8059	5.4853
Other Infectious and Parasitic Diseases including HIV	107	14.0653#	11.5268	16.9965	77	5.0310#	3.9704	6.2879	39	3.0235#	2.15	4.1332	85	5.1528#	4.1159	6.3716	33	10.1443#	6.9829	14.2464	1	60.4887#	1.5314	337.022	342	6.1536#	5.5187	6.8416
Diabetes Mellitus	201	5.1341#	4.4489	5.8951	306	3.5766#	3.187	4.0006	243	3.5770#	3.1414	4.0562	437	4.4894#	4.0783	4.9308	181	6.7619#	5.8126	7.8219	11	30.3912#	15.1712	54.3782	1379	4.3487#	4.1221	4.5844
Alzheimers (ICD-9 and 10 only)	132	1.1628	0.9729	1.3789	285	1.0517	0.9332	1.1812	341	1.3726#	1.2308	1.5263	899	2.1261#	1.9893	2.2697	502	4.2555#	3.8914	4.6446	51	15.0864#	11.2328	19.8358	2210	1.8775#	1.8	1.9574
Diseases of Heart	2173	3.8348#	3.6752	3.9995	2716	2.3248#	2.2382	2.4139	2132	2.2947#	2.1983	2.3942	3777	2.8118#	2.7228	2.9029	1609	5.1608#	4.9116	5.4192	109	22.9721#	18.8625	27.7112	12516	2.8947#	2.8442	2.9458
Hypertension without Heart Disease	104	3.1398#	2.5654	3.8044	117	1.6135#	1.3344	1.9338	142	2.2478#	1.8933	2.6494	248	2.7438#	2.4129	3.1074	104	5.1637#	4.2191	6.2567	8	18.5812#	8.022	36.6124	723	2.5843#	2.3994	2.7798
Cerebrovascular Diseases	552	4.0991#	3.7642	4.4558	657	2.3875#	2.2084	2.5773	551	2.5104#	2.3051	2.729	932	2.9963#	2.807	3.195	392	5.1708#	4.6716	5.7089	34	16.6821#	11.5528	23.3116	3118	3.0622#	2.9556	3.1716
Atherosclerosis	40	3.2770#	2.3411	4.4623	55	2.1272#	1.6025	2.7689	44	2.3912#	1.7374	3.21	57	2.0414#	1.5461	2.6449	32	4.5959#	3.1436	6.4881	2	10.6364#	1.2881	38.4222	230	2.5127#	2.1984	2.8593
Aortic Aneurysm and Dissection	23	3.6198#	2.2947	5.4315	41	3.0680#	2.2017	4.1621	27	2.4835#	1.6366	3.6133	54	3.2192#	2.4184	4.2004	21	6.8164#	4.2195	10.4196	2	56.6656#	6.8625	204.696	168	3.3281#	2.8438	3.8711
Other Diseases of Arteries, Arterioles, Capillaries	42	5.6474#	4.0702	7.6337	42	2.6547#	1.9133	3.5883	29	2.0606#	1.38	2.9594	63	2.7167#	2.0876	3.4758	25	5.8305#	3.7732	8.6069	1	12.6816	0.3211	70.6576	202	3.1130#	2.6985	3.5732
Pneumonia and Influenza	186	3.4630#	2.9832	3.998	246	2.1686#	1.9061	2.4573	203	2.1728#	1.8842	2.4932	381	3.0257#	2.7295	3.3453	147	4.9119#	4.15	5.7732	14	14.8546#	8.1211	24.9235	1177	2.8201#	2.6613	2.9859
Chronic Obstructive Pulmonary Disease and Allied Cond	382	4.4470#	4.0122	4.9161	595	3.2037#	2.9514	3.4718	501	3.2653#	2.9856	3.5642	871	4.0178#	3.7554	4.2938	310	6.5360#	5.8286	7.3056	33	27.2468#	18.7554	38.2646	2692	3.8988#	3.7529	4.0489
Stomach and Duodenal Ulcers	21	8.2443#	5.1034	12.6023	17	3.4136#	1.9885	5.4655	10	2.8812#	1.3817	5.2986	20	3.9069#	2.3865	6.034	5	3.0223	0.9813	7.0531	3	51.9343#	10.7101	151.774	76	4.2626#	3.3585	5.3353
Chronic Liver Disease and Cirrhosis	68	18.8724#	14.6551	23.9252	58	7.6654#	5.8206	9.9093	56	9.0580#	6.8423	11.7626	75	9.1738#	7.2158	11.4995	26	20.5790#	13.4429	30.153	0	0	0	0	283	10.5633#	9.3683	11.8685
Nephritis, Nephrotic Syndrome and Nephrosis	165	4.8550#	4.1424	5.6549	217	3.0931#	2.6952	3.5331	154	2.7784#	2.3569	3.2535	296	3.5709#	3.1757	4.0018	126	5.4324#	4.5253	6.468	15	16.7307#	9.3641	27.5948	973	3.6503#	3.4245	3.8871
Complications of Pregnancy, Childbirth, Puerperium	6	209.2029#	76.7738	455.347	11	234.2295#	116.927	419.101	3	188.1112#	38.793	549.741	2	116.8921#	14.1562	422.254	2	1,943.0980#	235.318	7019.14	0	0	0	0	24	218.7189#	140.137	325.436
Congenital Anomalies	6	18.9781#	6.9646	41.3072	3	4.4134	0.9102	12.8979	5	16.4009#	5.3253	38.2743	6	89.5488#	32.8628	194.91	0	0	0	0	0	0	0	0	20	14.6224#	8.9318	22.5832
Certain Conditions Originating in Perinatal Period	0	0	0	70.7461	0	0	0	14.9945	0	0	0	14.974	1	48.6440#	1.2316	271.027	0	0	0	0	0	0	0	0	1	1.7697	0.0448	9.8601
Symptoms, Signs and Ill-Defined Conditions	107	3.5875#	2.94	4.3351	128	1.9757#	1.6483	2.3492	95	1.6992#	1.3748	2.0772	232	2.8649#	2.5081	3.2583	83	5.7789#	4.6029	7.1638	7	9.6537#	3.8813	19.8903	652	2.6441#	2.445	2.8551
Accidents and Adverse Effects	115	3.3605#	2.7744	4.0338	187	2.4912#	2.1469	2.8749	159	2.5657#	2.1824	2.9969	287	2.8329#	2.5146	3.1803	134	5.1121#	4.2832	6.0546	12	18.6534#	9.6385	32.5838	894	2.9857#	2.7932	3.188
Suicide and Self-Inflicted Injury	13	14.6554#	7.8034	25.0611	21	18.8932#	11.6952	28.8802	7	7.7033#	3.0971	15.8718	20	13.9745#	8.536	21.5825	9	15.5504#	7.1106	29.5196	0	0	0	0	70	14.2357#	11.0975	17.986
Homicide and Legal Intervention	2	3.5397	0.4287	12.7866	5	3.6600#	1.1884	8.5411	2	1.4728	0.1784	5.3204	13	6.9834#	3.7184	11.9418	3	30.0566#	6.1984	87.8381	0	0	0	0	25	4.7615#	3.0814	7.0289
Other Cause of Death	1100	3.9337#	3.7047	4.1732	1281	2.0258#	1.9163	2.1398	1140	2.0670#	1.9488	2.1906	2398	2.7184#	2.6106	2.8294	1188	5.1603#	4.871	5.4623	90	16.8835#	13.5764	20.7527	7197	2.7882#	2.7242	2.8534
All non-cancer death causes	5800	3.9463#	3.8453	4.0491	7266	2.3090#	2.2563	2.3628	6022	2.3119#	2.2539	2.371	11371	2.9075#	2.8543	2.9614	5013	5.2284#	5.0847	5.3752	401	18.6093#	16.8322	20.5229	35873	2.9616#	2.9311	2.9924
Causes of non-cancer death by follow-up time for white patients with CRC
	2-11 months				12-35 months				36-59 months				60-119 months				120-179 months				180+ months				Total
	Observed	SMR	CI Lower	CI Upper	Observed	SMR	CI Lower	CI Upper	Observed	SMR	CI Lower	CI Upper	Observed	SMR	CI Lower	CI Upper	Observed	SMR	CI Lower	CI Upper	Observed	SMR	CI Lower	CI Upper	Observed	SMR	CI Lower	CI Upper
Tuberculosis	2	22.3625#	2.7082	80.7812	0	0	0	14.7217	1	3.5987	0.0911	20.0509	3	3.0342	0.6257	8.8673	2	4.1102	0.4978	14.8474	0	0	0	0	8	3.8219#	1.65	7.5307
Syphilis	0	0	0	33.1875	0	0	0	13.9656	0	0	0	14.3569	1	3.5922	0.0909	20.0144	0	0	0	0	0	0	0	0	1	1.0982	0.0278	6.1186
Septicemia	406	10.5661#	9.5632	11.6456	324	4.2648#	3.813	4.7554	220	3.6399#	3.1748	4.154	363	3.9615#	3.5644	4.3907	131	6.6380#	5.55	7.8769	8	20.0644#	8.6624	39.5349	1452	5.0663#	4.809	5.3337
Other Infectious and Parasitic Diseases including HIV	201	14.2115#	12.3146	16.3179	139	4.8639#	4.089	5.743	90	3.9055#	3.1404	4.8005	162	5.4620#	4.6533	6.3708	64	8.8153#	6.7889	11.257	1	0	0	0	657	6.3982#	5.9182	6.9067
Diabetes Mellitus	345	5.4430#	4.8837	6.0488	495	3.6204#	3.3084	3.9538	401	3.6739#	3.3231	4.0517	745	4.4326#	4.12	4.7626	310	6.5493#	5.8405	7.3205	22	26.5855#	16.661	40.2508	2318	4.4111#	4.2333	4.5944
Alzheimers (ICD-9 and 10 only)	179	1.1177	0.96	1.294	396	1.0447	0.9444	1.1529	487	1.4045#	1.2825	1.535	1232	2.1314#	2.014	2.2538	680	4.1544#	3.848	4.4787	73	17.8749#	14.011	22.475	3047	1.8674#	1.8016	1.9349
Diseases of Heart	3931	4.1446#	4.0161	4.2763	4847	2.4706#	2.4015	2.5412	3815	2.4318#	2.3552	2.5102	6898	3.0386#	2.9674	3.1112	2825	5.0904#	4.9044	5.2816	214	19.3138#	16.8126	22.0822	22530	3.0799#	3.0398	3.1203
Hypertension without Heart Disease	138	3.1329#	2.632	3.7014	154	1.5710#	1.3327	1.8397	183	2.1427#	1.8435	2.4767	327	2.5976#	2.3236	2.8949	148	5.1057#	4.3162	5.9977	14	21.8786#	11.9612	36.7086	964	2.5170#	2.3606	2.6811
Cerebrovascular Diseases	749	3.8451#	3.5746	4.1306	976	2.4312#	2.281	2.5886	785	2.5042#	2.332	2.6857	1395	3.1344#	2.972	3.3033	556	5.1358#	4.7177	5.581	48	15.6957#	11.5728	20.8102	4509	3.0755#	2.9864	3.1666
Atherosclerosis	70	3.9577#	3.0852	5.0003	79	2.1898#	1.7337	2.7292	73	2.8141#	2.2058	3.5383	80	2.1013#	1.6662	2.6152	47	4.9301#	3.6224	6.5559	2	6.2631	0.7585	22.6243	351	2.7502#	2.47	3.0535
Aortic Aneurysm and Dissection	61	4.9713#	3.8027	6.3859	72	2.8689#	2.2448	3.6129	60	3.1993#	2.4414	4.1182	90	3.3592#	2.7012	4.129	42	7.0196#	5.0591	9.4885	3	38.5912#	7.9584	112.78	328	3.6865#	3.2983	4.1078
Other Diseases of Arteries, Arterioles, Capillaries	60	5.0213#	3.8318	6.4634	69	2.7185#	2.1151	3.4404	51	2.3099#	1.7199	3.0371	108	3.1213#	2.5605	3.7685	40	5.2630#	3.76	7.1667	2	13.0757#	1.5835	47.2338	330	3.2428#	2.9023	3.6122
Pneumonia and Influenza	336	3.6591#	3.2783	4.072	401	2.0826#	1.8837	2.2967	334	2.0911#	1.8728	2.3278	671	3.0152#	2.7913	3.2522	257	5.4271#	4.7838	6.1328	16	14.6405#	8.3683	23.7752	2015	2.8178#	2.6961	2.9436
Chronic Obstructive Pulmonary Disease and Allied Cond	737	4.6063#	4.2797	4.9512	1045	3.0098#	2.83	3.1979	920	3.2572#	3.0501	3.4746	1589	3.8939#	3.7048	4.0902	589	6.4764#	5.9639	7.0212	48	18.8230#	13.8786	24.9566	4928	3.8165#	3.7107	3.9246
Stomach and Duodenal Ulcers	29	7.0099#	4.6947	10.0674	26	3.2095#	2.0966	4.7027	17	2.7239#	1.5868	4.3613	33	3.7577#	2.5866	5.2772	6	2.3609	0.8664	5.1388	4	21.6105#	5.8881	55.3315	115	3.8350#	3.1662	4.6033
Chronic Liver Disease and Cirrhosis	196	20.5911#	17.8092	23.6844	163	8.7553#	7.4628	10.2073	123	8.0036#	6.6518	9.5494	206	9.2366#	8.0183	10.5878	70	13.7749#	10.7382	17.4037	2	218.5988#	26.4733	789.654	760	10.7197#	9.971	11.5097
Nephritis, Nephrotic Syndrome and Nephrosis	263	4.5916#	4.0534	5.1814	343	2.8223#	2.5315	3.1374	265	2.6547#	2.3447	2.9943	542	3.6270#	3.3281	3.9456	204	4.8980#	4.2489	5.6183	17	16.2783#	9.4827	26.0632	1634	3.4710#	3.3047	3.6435
Complications of Pregnancy, Childbirth, Puerperium	4	292.1538#	79.6021	748.03	8	468.6879#	202.346	923.502	1	219.2729#	5.5515	1221.71	1	659.6235#	16.7002	3675.19	0	0	0	0	0	0	0	0	14	380.0538#	207.779	637.666
Congenital Anomalies	12	14.6287#	7.5589	25.5534	8	4.5811#	1.9778	9.0266	7	4.9168#	1.9768	10.1305	13	5.1557#	2.7452	8.8165	3	5.1112#	1.0541	14.9371	0	0	0	0	43	6.0575#	4.3838	8.1594
Certain Conditions Originating in Perinatal Period	0	0	0	67.2006	1	4.0513	0.1026	22.5722	0	0	0	14.974	1	48.6440#	1.2316	271.027	0	0	0	0	0	0	0	0	2	3.5172	0.4259	12.7052
Symptoms, Signs and Ill-Defined Conditions	153	3.7369#	3.1682	4.3782	218	2.4327#	2.1204	2.7779	172	2.2812#	1.953	2.6487	321	2.9160#	2.6057	3.2531	119	5.5506#	4.5982	6.6421	8	10.4416#	4.508	20.5742	991	2.9299#	2.7503	3.1181
Accidents and Adverse Effects	254	3.9585#	3.4866	4.4764	397	2.8733#	2.5976	3.1703	332	2.9188#	2.6133	3.2503	568	3.1161#	2.8651	3.3832	258	5.1302#	4.5232	5.7959	19	21.5034#	12.9465	33.5803	1828	3.3265#	3.1757	3.4825
Suicide and Self-Inflicted Injury	100	12.1035#	9.8479	14.7212	157	10.8717#	9.2376	12.7115	70	6.8140#	5.3119	8.6091	124	9.0782#	7.5508	10.8239	41	11.9562#	8.58	16.2199	2	10.0920#	1.2222	36.4558	494	9.8284#	8.9807	10.7345
Homicide and Legal Intervention	7	5.9310#	2.3846	12.2202	9	3.8630#	1.7664	7.3332	8	3.9944#	1.7245	7.8706	14	4.8251#	2.6379	8.0957	6	17.2030#	6.3132	37.4437	0	0	0	0	44	5.0211#	3.6483	6.7405
Other Cause of Death	1813	4.1038#	3.917	4.2971	2171	2.2214#	2.129	2.3169	1878	2.2127#	2.1137	2.3151	3829	2.7990#	2.7111	2.8891	1909	5.2060#	4.9751	5.4449	135	16.3291#	13.6908	19.3274	11735	2.9259#	2.8732	2.9793
All non-cancer death causes	10046	4.2113#	4.1293	4.2945	12498	2.4599#	2.417	2.5035	10293	2.4567#	2.4094	2.5046	19316	3.0662#	3.0231	3.1097	8307	5.2437#	5.1315	5.3577	638	17.9036#	16.5411	19.3484	61098	3.1211#	3.0964	3.146
Causes of non-cancer death by follow-up time for black patients with CRC
	2-11 months				12-35 months				36-59 months				60-119 months				120-179 months				180+ months				Total
	Observed	SMR	CI Lower	CI Upper	Observed	SMR	CI Lower	CI Upper	Observed	SMR	CI Lower	CI Upper	Observed	SMR	CI Lower	CI Upper	Observed	SMR	CI Lower	CI Upper	Observed	SMR	CI Lower	CI Upper	Observed	SMR	CI Lower	CI Upper
Tuberculosis	1	9.7549	0.247	54.3506	2	10.0269#	1.2143	36.2206	1	13.5729	0.3436	75.6233	1	9.5399	0.2415	53.1528	0	0	0	0	0	0	0	0	5	10.4064#	3.3789	24.2849
Syphilis	0	0	0	0	0	0	0	0	0	0	0	0	0	0	0	0	0	0	0	0	0	0	0	0	0	0	0	0
Septicemia	98	13.9276#	11.3071	16.9733	85	6.8411#	5.4645	8.4592	61	7.2445#	5.5415	9.3059	56	4.5754#	3.4562	5.9415	20	7.1316#	4.3562	11.0142	4	22.9163#	6.2439	58.6749	324	7.5174#	6.7211	8.3822
Other Infectious and Parasitic Diseases including HIV	39	26.7207#	19.001	36.528	31	11.5955#	7.8786	16.4589	13	6.5980#	3.5131	11.2828	23	7.5219#	4.7682	11.2865	6	10.1916#	3.7401	22.1828	1	60.4887#	1.5314	337.022	113	11.5704#	9.5356	13.9108
Diabetes Mellitus	84	7.7973#	6.2194	9.6535	105	5.0020#	4.0912	6.0552	81	5.0245#	3.9902	6.2451	114	5.3663#	4.4265	6.4465	57	9.5487#	7.2321	12.3715	3	56.9085#	11.7359	166.311	444	5.9081#	5.3712	6.484
Alzheimers (ICD-9 and 10 only)	29	2.7610#	1.8491	3.9652	33	1.4852#	1.0223	2.0857	30	1.4461	0.9757	2.0644	85	2.5029#	1.9992	3.0948	51	6.0350#	4.4935	7.9349	3	15.9249#	3.2841	46.5393	231	2.4045#	2.1044	2.7354
Diseases of Heart	621	7.6600#	7.0693	8.2869	622	3.9915#	3.6839	4.3178	451	3.7195#	3.3841	4.0791	708	4.0126#	3.7225	4.3194	301	6.9469#	6.1842	7.7777	28	26.1388#	17.369	37.7778	2731	4.7168#	4.5415	4.897
Hypertension without Heart Disease	38	6.0446#	4.2775	8.2967	42	3.5599#	2.5657	4.8119	22	2.1866#	1.3703	3.3105	54	3.7976#	2.8529	4.9551	29	8.4983#	5.6914	12.2049	1	19.4196	0.4917	108.199	186	4.0585#	3.4962	4.6855
Cerebrovascular Diseases	126	7.4748#	6.2267	8.8998	126	3.8766#	3.2293	4.6155	100	4.0150#	3.2667	4.8833	139	4.0390#	3.3955	4.769	57	6.0337#	4.5698	7.8173	6	24.4077#	8.9572	53.1252	554	4.6801#	4.2984	5.0865
Atherosclerosis	5	4.1689#	1.3536	9.7288	6	2.5971	0.9531	5.6529	6	3.0144#	1.1062	6.5611	7	2.2527	0.9057	4.6414	4	4.3223#	1.1777	11.0669	0	0	0	0	28	2.9372#	1.9518	4.2451
Aortic Aneurysm and Dissection	6	11.5666#	4.2447	25.1757	7	6.4969#	2.6121	13.386	3	4.9304#	1.0168	14.4087	6	6.5414#	2.4006	14.2379	1	9.812	0.2484	54.6689	0	0	0	0	23	7.1344#	4.5226	10.7052
Other Diseases of Arteries, Arterioles, Capillaries	13	9.5706#	5.0959	16.366	8	2.5609#	1.1056	5.046	10	4.2613#	2.0434	7.8366	16	5.0486#	2.8857	8.1986	5	11.9551#	3.8818	27.8992	0	0	0	0	52	4.9921#	3.7284	6.5465
Pneumonia and Influenza	40	6.0416#	4.3162	8.2269	42	3.2144#	2.3166	4.3449	26	2.5143#	1.6424	3.684	58	4.2108#	3.1974	5.4434	20	7.7085#	4.7085	11.9051	1	12.97	0.3284	72.2643	187	4.0238#	3.4677	4.6436
Chronic Obstructive Pulmonary Disease and Allied Cond	58	6.7827#	5.1504	8.7682	84	4.9534#	3.9511	6.1327	57	4.7385#	3.5889	6.1393	77	4.8128#	3.7982	6.0152	35	7.5832#	5.2819	10.5463	2	120.8517#	14.6357	436.558	313	5.3809#	4.8012	6.0112
Stomach and Duodenal Ulcers	2	5.0341	0.6096	18.1848	2	2.8555	0.3458	10.3149	4	8.2176#	2.239	21.0404	2	14.8431#	1.7976	53.6184	0	0	0	0	0	0	0	0	10	5.8166#	2.7893	10.697
Chronic Liver Disease and Cirrhosis	7	10.8137#	4.3477	22.2803	12	8.1923#	4.2331	14.3103	11	11.0851#	5.5336	19.8343	13	7.9847#	4.2515	13.6541	7	8.4628#	3.4025	17.4367	0	0	0	0	50	8.9933#	6.675	11.8565
Nephritis, Nephrotic Syndrome and Nephrosis	77	7.7405#	6.1087	9.6743	86	4.4103#	3.5276	5.4466	54	3.6449#	2.7382	4.7559	104	4.9349#	4.0321	5.9794	39	12.4122#	8.8263	16.9679	2	13.6812#	1.6569	49.4211	362	5.2750#	4.7455	5.8474
Complications of Pregnancy, Childbirth, Puerperium	1	69.4202#	1.7576	386.785	3	100.3561#	20.6958	293.283	2	175.6313#	21.2698	634.441	1	64.1281#	1.6236	357.299	2	1,943.0980#	235.318	7019.14	0	0	0	0	9	124.4656#	56.9136	236.274
Congenital Anomalies	1	17.4841	0.4427	97.4154	0	0	0	28.2122	1	7.0055	0.1774	39.0321	1	16.6955	0.4227	93.0215	0	0	0	0	0	0	0	0	3	7.6807#	1.5839	22.4462
Certain Conditions Originating in Perinatal Period	0	0	0	0	0	0	0	0	0	0	0	0	0	0	0	0	0	0	0	0	0	0	0	0	0	0	0	0
Symptoms, Signs and Ill-Defined Conditions	36	7.9873#	5.5942	11.0578	40	4.8031#	3.4314	6.5405	16	2.2839#	1.3054	3.7088	38	3.7880#	2.6806	5.1994	15	10.0469#	5.6232	16.5709	2	103.9650#	12.5906	375.557	147	4.6838#	3.9573	5.5051
Accidents and Adverse Effects	27	7.6064#	5.0127	11.067	39	5.5722#	3.9624	7.6174	28	4.9396#	3.2823	7.1391	34	4.0298#	2.7907	5.6312	21	12.3837#	7.6657	18.9298	1	30.2192	0.7651	168.37	150	5.6854#	4.812	6.6715
Suicide and Self-Inflicted Injury	4	19.8819#	5.4172	50.9056	3	6.9212#	1.4273	20.2266	5	14.7705#	4.796	34.4695	4	13.2594#	3.6127	33.9493	1	51.4503#	1.3026	286.663	0	0	0	0	17	13.1349#	7.6516	21.0303
Homicide and Legal Intervention	4	24.2281#	6.6013	62.0336	7	30.9439#	12.4411	63.7564	5	55.4890#	18.0171	129.493	5	76.8792#	24.9625	179.411	1	46.7618#	1.1839	260.54	0	0	0	0	22	38.7431#	24.2801	58.6575
Other Cause of Death	259	6.6654#	5.8783	7.5285	285	3.6120#	3.2048	4.0566	211	3.3054#	2.8744	3.7828	365	3.6460#	3.2815	4.0399	176	5.9001#	5.0606	6.839	19	17.4140#	10.4844	27.1941	1315	4.2063#	3.982	4.4399
All non-cancer death causes	1576	7.4805#	7.1157	7.8592	1670	4.0544#	3.8623	4.2537	1198	3.6946#	3.4884	3.9099	1911	4.0273#	3.8488	4.212	848	7.0852#	6.6163	7.5785	73	22.9275#	17.9715	28.8279	7276	4.7118#	4.6041	4.8213
Causes of non-cancer death by follow-up time for A and PI patients with CRC
	2-11 months				12-35 months				36-59 months				60-119 months				120-179 months				180+ months				Total
	Observed	SMR	CI Lower	CI Upper	Observed	SMR	CI Lower	CI Upper	Observed	SMR	CI Lower	CI Upper	Observed	SMR	CI Lower	CI Upper	Observed	SMR	CI Lower	CI Upper	Observed	SMR	CI Lower	CI Upper	Observed	SMR	CI Lower	CI Upper
Tuberculosis	2	5.7433	0.6955	20.7469	2	2.7794	0.3366	10.04	4	12.9258#	3.5218	33.0952	2	3.1458	0.381	11.3637	4	16.5457#	4.5081	42.3636	0	0	0	0	14	6.2090#	3.3945	10.4176
Syphilis	0	0	0	0	0	0	0	0	0	0	0	0	0	0	0	0	0	0	0	0	0	0	0	0	0	0	0	0
Septicemia	21	15.6275#	9.6737	23.8883	28	11.3065#	7.5131	16.341	6	3.0009#	1.1013	6.5317	15	5.3430#	2.9904	8.8124	4	5.8778#	1.6015	15.0494	2	20.8086#	2.52	75.168	76	8.0819#	6.3676	10.1157
Other Infectious and Parasitic Diseases including HIV	10	17.4173#	8.3523	32.031	13	15.1161#	8.0487	25.849	2	2.7971	0.3387	10.104	9	9.7298#	4.4491	18.4702	3	15.3652#	3.1687	44.9038	0	0	0	0	37	11.3170#	7.9682	15.599
Diabetes Mellitus	27	7.3730#	4.8589	10.7274	53	7.1414#	5.3494	9.3412	37	7.0331#	4.9519	9.6942	49	5.8061#	4.2953	7.6759	34	11.3664#	7.8715	15.8833	2	47.6599#	5.7718	172.164	202	7.2617#	6.2948	8.3352
Alzheimers (ICD-9 and 10 only)	5	1.0474	0.3401	2.4444	21	1.9718#	1.2206	3.0141	20	2.2909#	1.3993	3.5381	49	3.1366#	2.3205	4.1468	26	7.6189#	4.9769	11.1634	2	18.7981#	2.2765	67.9051	123	2.8410#	2.3611	3.3897
Diseases of Heart	222	7.4155#	6.472	8.4578	308	5.1605#	4.6003	5.7703	177	3.7691#	3.2342	4.3671	349	4.8539#	4.358	5.3909	158	8.8113#	7.491	10.2974	7	32.6934#	13.1445	67.3609	1221	5.3877#	5.0897	5.6986
Hypertension without Heart Disease	7	3.1223#	1.2553	6.4332	14	2.6953#	1.4735	4.5222	18	4.0277#	2.387	6.3654	36	6.9830#	4.8908	9.6674	8	5.7189#	2.469	11.2685	1	14.1242	0.3576	78.6951	84	4.5331#	3.6158	5.6123
Cerebrovascular Diseases	70	7.8190#	6.0953	9.8788	81	4.5724#	3.6312	5.6831	66	4.7919#	3.7061	6.0965	105	5.7159#	4.675	6.9195	47	8.4637#	6.2188	11.255	6	70.8460#	25.9992	154.202	375	5.8186#	5.2445	6.4384
Atherosclerosis	3	5.2517#	1.083	15.3477	3	2.236	0.4611	6.5344	2	1.7201	0.2083	6.2136	7	5.7556#	2.3141	11.8588	0	0	0	14.8586	1	16.9491	0.4291	94.4342	16	3.4789#	1.9885	5.6495
Aortic Aneurysm and Dissection	6	7.7317#	2.8374	16.8287	4	2.6714	0.7279	6.8398	4	3.0597	0.8337	7.834	12	9.2517#	4.7805	16.1609	2	85.0361#	10.2983	307.18	0	0	0	0	28	5.7128#	3.7961	8.2566
Other Diseases of Arteries, Arterioles, Capillaries	3	12.6878#	2.6165	37.0792	1	1.5135	0.0383	8.4326	0	0	0	5.3354	2	1.0814	0.131	3.9065	7	13.4507#	5.4079	27.7135	0	0	0	0	13	3.2842#	1.7487	5.616
Pneumonia and Influenza	29	5.6368#	3.775	8.0954	37	3.3492#	2.3581	4.6164	29	3.0053#	2.0127	4.3161	60	3.6943#	2.8192	4.7553	32	6.8033#	4.6534	9.6042	2	216.2797#	26.1925	781.277	189	4.0388#	3.4835	4.6575
Chronic Obstructive Pulmonary Disease and Allied Cond	36	6.9965#	4.9003	9.6861	60	6.3736#	4.8637	8.2041	29	3.9301#	2.632	5.6443	55	4.6816#	3.5268	6.0937	27	8.9167#	5.8761	12.9733	1	15.4312	0.3907	85.9774	208	5.6554#	4.9129	6.4784
Stomach and Duodenal Ulcers	4	20.7558#	5.6553	53.1431	1	2.5214	0.0638	14.0486	1	2.055	0.052	11.45	6	12.3133#	4.5188	26.8009	1	134.7898#	3.4126	751	0	0	0	0	13	8.2770#	4.4072	14.1539
Chronic Liver Disease and Cirrhosis	4	8.4422#	2.3002	21.6154	7	5.5810#	2.2439	11.499	11	10.8137#	5.3982	19.3487	10	6.6457#	3.1869	12.2216	4	12.7156#	3.4646	32.557	0	0	0	0	36	7.8868#	5.5238	10.9186
Nephritis, Nephrotic Syndrome and Nephrosis	19	7.9474#	4.7849	12.4108	20	3.6787#	2.247	5.6814	25	5.5986#	3.6231	8.2646	32	5.1196#	3.5018	7.2274	10	22.0816#	10.589	40.6089	0	0	0	0	106	5.5801#	4.5685	6.7489
Complications of Pregnancy, Childbirth, Puerperium	1	1,712.7870#	43.364	9543.04	0	0	0	0	0	0	0	0	0	0	0	0	0	0	0	0	0	0	0	0	1	1,712.7870#	43.364	9543.04
Congenital Anomalies	0	0	0	1143.29	1	1,544.5581#	39.1048	8605.73	0	0	0	0	0	0	0	0	0	0	0	0	0	0	0	0	1	258.1316#	6.5353	1438.22
Certain Conditions Originating in Perinatal Period	0	0	0	0	0	0	0	0	0	0	0	0	0	0	0	0	0	0	0	0	0	0	0	0	0	0	0	0
Symptoms, Signs and Ill-Defined Conditions	9	7.4666#	3.4142	14.174	12	4.6710#	2.4135	8.1592	10	4.8953#	2.3475	9.0027	15	6.3304#	3.5431	10.441	3	4.9725#	1.0254	14.5317	1	154.2903#	3.9063	859.65	50	5.6841#	4.2188	7.4937
Accidents and Adverse Effects	14	6.1405#	3.3571	10.3027	24	5.1215#	3.2815	7.6204	15	3.7220#	2.0832	6.1389	34	5.1848#	3.5906	7.2452	14	11.7581#	6.4282	19.728	1	2,389.7037#	60.5021	13314.6	102	5.4415#	4.4369	6.6056
Suicide and Self-Inflicted Injury	3	13.5853#	2.8016	39.702	11	26.8129#	13.3849	47.9757	7	36.5160#	14.6813	75.2369	5	17.1928#	5.5825	40.1223	2	11.4508#	1.3867	41.3641	0	0	0	0	28	21.7348#	14.4426	31.4129
Homicide and Legal Intervention	0	0	0	41.8244	0	0	0	17.5424	2	21.6748#	2.6249	78.2969	0	0	0	93.9212	1	49.1222#	1.2437	273.691	0	0	0	0	3	6.6609#	1.3736	19.466
Other Cause of Death	117	7.2576#	6.0023	8.6981	144	4.0781#	3.4393	4.8013	102	3.3225#	2.7091	4.0333	205	4.1273#	3.5817	4.7327	99	8.8533#	7.1956	10.7786	5	189.6551#	61.5805	442.592	672	4.6990#	4.3504	5.0681
All non-cancer death causes	612	7.0601#	6.5118	7.6423	845	4.7218#	4.4088	5.0512	567	3.8987#	3.5843	4.2332	1057	4.7319#	4.4509	5.026	486	8.8565#	8.0865	9.6801	31	39.7238#	26.9904	56.3848	3598	5.2137#	5.0447	5.3869
Causes of non-cancer death by follow-up time for AI and AN patients with CRC
	2-11 months				12-35 months				36-59 months				60-119 months				120-179 months				180+ months				Total
	Observed	SMR	CI Lower	CI Upper	Observed	SMR	CI Lower	CI Upper	Observed	SMR	CI Lower	CI Upper	Observed	SMR	CI Lower	CI Upper	Observed	SMR	CI Lower	CI Upper	Observed	SMR	CI Lower	CI Upper	Observed	SMR	CI Lower	CI Upper
Tuberculosis	0	0	0	0	0	0	0	0	0	0	0	0	0	0	0	0	0	0	0	0	0	0	0	0	0	0	0	0
Syphilis	0	0	0	0	0	0	0	0	0	0	0	0	0	0	0	0	0	0	0	0	0	0	0	0	0	0	0	0
Septicemia	0	0	0	38.2993	1	4.3576	0.1103	24.2789	2	12.8802#	1.5598	46.5276	3	45.4263#	9.368	132.755	0	0	0	170.857	1	270.3679#	6.8451	1506.39	7	12.2290#	4.9167	25.1964
Other Infectious and Parasitic Diseases including HIV	1	58.1560#	1.4724	324.024	3	125.6247#	25.9068	367.129	0	0	0	1147.68	0	0	0	322.897	1	71.8069#	1.818	400.083	0	0	0	0	5	71.7972#	23.3124	167.551
Diabetes Mellitus	3	13.2573#	2.734	38.7434	4	7.6003#	2.0708	19.4597	6	23.1392#	8.4917	50.3642	8	32.1399#	13.8757	63.3284	1	14.3412	0.3631	79.9043	0	0	0	0	22	16.5348#	10.3623	25.0339
Alzheimers (ICD-9 and 10 only)	0	0	0	32.851	0	0	0	11.9334	2	9.6211#	1.1652	34.7546	1	2.5262	0.064	14.0751	2	16.3968#	1.9857	59.2308	0	0	0	0	5	4.3588#	1.4153	10.1719
Diseases of Heart	13	11.2027#	5.965	19.1569	15	5.9494#	3.3299	9.8127	15	7.6486#	4.2809	12.6153	22	9.0516#	5.6726	13.7043	6	27.3683#	10.0437	59.5692	1	1,067.9745#	27.0388	5950.37	72	8.6815#	6.7928	10.9329
Hypertension without Heart Disease	2	25.3067#	3.0648	91.4165	2	56.2497#	6.8121	203.193	0	0	0	401.262	1	371.5475#	9.4068	2070.13	0	0	0	0	0	0	0	0	5	39.5348#	12.8368	92.261
Cerebrovascular Diseases	4	9.5236#	2.5949	24.3842	6	12.1624#	4.4634	26.4724	1	2.9102	0.0737	16.2146	2	3.9386	0.477	14.2276	1	41.2121#	1.0434	229.619	0	0	0	0	14	7.8256#	4.2783	13.13
Atherosclerosis	0	0	0	179.524	0	0	0	64.6473	0	0	0	64.5588	1	7.3463	0.186	40.9311	0	0	0	0	0	0	0	0	1	3.6918	0.0935	20.5693
Aortic Aneurysm and Dissection	1	0	0	0	0	0	0	0	0	0	0	0	0	0	0	0	0	0	0	0	0	0	0	0	1	0	0	0
Other Diseases of Arteries, Arterioles, Capillaries	0	0	0	0	0	0	0	0	0	0	0	0	0	0	0	0	0	0	0	0	0	0	0	0	0	0	0	0
Pneumonia and Influenza	3	25.6778#	5.2954	75.0413	1	6.4562	0.1635	35.9719	1	5.1718	0.1309	28.8154	2	26.0016#	3.1489	93.9266	0	0	0	0	0	0	0	0	7	12.9152#	5.1926	26.6103
Chronic Obstructive Pulmonary Disease and Allied Cond	3	13.9368#	2.8741	40.7293	2	3.8043	0.4607	13.7423	4	7.0369#	1.9173	18.0172	5	10.1523#	3.2964	23.692	2	13.1009#	1.5866	47.3249	0	0	0	0	16	8.1859#	4.679	13.2934
Stomach and Duodenal Ulcers	0	0	0	0	0	0	0	0	0	0	0	0	0	0	0	0	0	0	0	0	0	0	0	0	0	0	0	0
Chronic Liver Disease and Cirrhosis	6	328.1023#	120.408	714.14	0	0	0	97.05	4	176.1369#	47.9914	450.981	1	45.9274#	1.1628	255.891	1	292.6669#	7.4097	1630.64	0	0	0	0	12	115.1664#	59.5082	201.173
Nephritis, Nephrotic Syndrome and Nephrosis	3	26.0679#	5.3758	76.1814	2	8.7727#	1.0624	31.6901	0	0	0	17.6121	4	19.7388#	5.3782	50.5391	1	9.4041	0.2381	52.3965	0	0	0	0	10	11.6077#	5.5663	21.347
Complications of Pregnancy, Childbirth, Puerperium	0	0	0	0	0	0	0	0	0	0	0	0	0	0	0	0	0	0	0	0	0	0	0	0	0	0	0	0
Congenital Anomalies	0	0	0	215.174	0	0	0	89.4842	0	0	0	63.2442	1	16.1565	0.409	90.0181	0	0	0	0	0	0	0	0	1	5.5994	0.1418	31.198
Certain Conditions Originating in Perinatal Period	0	0	0	0	0	0	0	0	0	0	0	0	0	0	0	0	0	0	0	0	0	0	0	0	0	0	0	0
Symptoms, Signs and Ill-Defined Conditions	1	9.5968	0.243	53.4702	1	4.0168	0.1017	22.3801	1	4.554	0.1153	25.373	3	6.5595#	1.3527	19.1697	0	0	0	35.1936	1	17.0981	0.4329	95.2646	7	5.8656#	2.3583	12.0854
Accidents and Adverse Effects	0	0	0	45.2826	1	4.0047	0.1014	22.3127	1	2.6132	0.0662	14.5596	6	9.2233#	3.3848	20.0752	2	6.5424	0.7923	23.6335	0	0	0	0	10	5.9878#	2.8714	11.0117
Suicide and Self-Inflicted Injury	0	0	0	1993.97	1	203.1554#	5.1434	1131.91	0	0	0	596.632	1	63.5797#	1.6097	354.243	0	0	0	0	0	0	0	0	2	69.7265#	8.4442	251.876
Homicide and Legal Intervention	0	0	0	607.811	0	0	0	241.115	2	527.0047#	63.8227	1903.72	0	0	0	0	0	0	0	0	0	0	0	0	2	79.4805#	9.6255	287.111
Other Cause of Death	11	15.2027#	7.5891	27.2017	15	11.6352#	6.5121	19.1904	7	6.6140#	2.6592	13.6273	12	8.5458#	4.4158	14.9278	3	45.6087#	9.4056	133.288	0	0	0	0	48	10.5701#	7.7936	14.0145
All non-cancer death causes	51	14.4400#	10.7515	18.9859	54	7.7232#	5.8019	10.0772	46	8.0425#	5.8881	10.7275	73	10.1631#	7.9662	12.7785	20	16.5368#	10.1011	25.5398	3	47.5278#	9.8014	138.896	247	10.0005#	8.7921	11.3285
Causes of non-cancer death by follow-up time for patients with localized CRC
	2-11 months				12-35 months				36-59 months				60-119 months				120-179 months				180+ months				Total
	Observed	SMR	CI Lower	CI Upper	Observed	SMR	CI Lower	CI Upper	Observed	SMR	CI Lower	CI Upper	Observed	SMR	CI Lower	CI Upper	Observed	SMR	CI Lower	CI Upper	Observed	SMR	CI Lower	CI Upper	Observed	SMR	CI Lower	CI Upper
Tuberculosis	2	5.4717	0.6626	19.7656	3	4.1435	0.8545	12.1092	5	15.4980#	5.0321	36.1671	2	2.2473	0.2722	8.1179	2	4.6121	0.5585	16.6604	0	0	0	0	14	5.1174#	2.7977	8.5861
Syphilis	0	0	0	0	0	0	0	0	0	0	0	0	0	0	0	0	0	0	0	0	0	0	0	0	0	0	0	0
Septicemia	175	7.0956#	6.0832	8.2283	169	3.2763#	2.8009	3.8092	157	3.9060#	3.3189	4.567	252	4.4725#	3.9373	5.0602	81	5.9843#	4.7524	7.4379	11	21.6784#	10.8218	38.7886	845	4.5229#	4.223	4.8384
Other Infectious and Parasitic Diseases including HIV	97	10.3873#	8.4234	12.6716	80	4.1590#	3.2979	5.1763	58	3.7633#	2.8577	4.865	111	5.4980#	4.5229	6.6211	37	8.4897#	5.9776	11.702	1	0	0	0	384	5.6032#	5.0567	6.1926
Diabetes Mellitus	195	4.4028#	3.8065	5.066	354	3.6272#	3.2592	4.0255	300	3.8812#	3.4544	4.3462	547	4.6773#	4.2935	5.0862	234	7.2003#	6.3073	8.1844	16	35.4040#	20.2365	57.494	1646	4.4597#	4.2469	4.6805
Alzheimers (ICD-9 and 10 only)	82	0.8451	0.6721	1.049	216	0.9289	0.8091	1.0614	311	1.4548#	1.2976	1.6258	784	2.1894#	2.0389	2.3482	419	4.2759#	3.8763	4.7056	44	18.5471#	13.4763	24.8986	1856	1.8527#	1.7693	1.9389
Diseases of Heart	1868	3.2167#	3.0725	3.366	2845	2.2932#	2.2097	2.3791	2490	2.4677#	2.3717	2.5665	4601	3.1009#	3.012	3.1918	1923	5.3513#	5.1147	5.5959	144	20.3705#	17.1794	23.9826	13871	2.9635#	2.9144	3.0133
Hypertension without Heart Disease	80	2.6665#	2.1144	3.3187	99	1.4471#	1.1761	1.7617	125	2.0716#	1.7244	2.4682	245	2.7339#	2.4022	3.0985	114	5.2270#	4.3117	6.2793	10	21.6427#	10.3785	39.8018	673	2.4867#	2.3023	2.6818
Cerebrovascular Diseases	362	3.0325#	2.7281	3.3615	556	2.1678#	1.9913	2.3557	541	2.6708#	2.4505	2.9056	929	3.2080#	3.005	3.4211	391	5.2683#	4.759	5.8173	35	17.5425#	12.219	24.3973	2814	2.9802#	2.8711	3.0924
Atherosclerosis	28	2.7444#	1.8236	3.9664	38	1.6722#	1.1834	2.2953	49	2.8345#	2.097	3.7474	55	2.3097#	1.74	3.0064	26	4.5488#	2.9714	6.6651	1	7.7499	0.1962	43.1797	197	2.4665#	2.1341	2.836
Aortic Aneurysm and Dissection	31	3.9555#	2.6876	5.6145	47	3.0214#	2.22	4.0178	37	3.1684#	2.2308	4.3672	65	3.9526#	3.0505	5.0379	28	8.7490#	5.8136	12.6447	2	27.6164#	3.3445	99.7598	210	3.8329#	3.332	4.3879
Other Diseases of Arteries, Arterioles, Capillaries	35	5.6624#	3.9441	7.8751	27	1.9476#	1.2835	2.8337	31	2.5260#	1.7163	3.5854	66	3.1542#	2.4395	4.013	32	6.8594#	4.6918	9.6834	0	0	0	0	191	3.2984#	2.8472	3.8009
Pneumonia and Influenza	161	2.8361#	2.415	3.3096	236	1.9049#	1.6696	2.1641	208	1.9636#	1.7058	2.2494	474	3.2546#	2.9682	3.5612	171	5.4436#	4.6582	6.3234	12	14.2388#	7.3574	24.8723	1262	2.7170#	2.5692	2.8712
Chronic Obstructive Pulmonary Disease and Allied Cond	334	3.5026#	3.137	3.8992	606	2.8527#	2.6301	3.0892	590	3.4272#	3.1562	3.7153	996	3.9510#	3.7094	4.2042	389	6.6263#	5.9841	7.3187	35	22.0833#	15.3819	30.7126	2950	3.7233#	3.5901	3.8601
Stomach and Duodenal Ulcers	11	5.9315#	2.961	10.6132	14	3.7733#	2.0629	6.3309	10	3.4013#	1.6311	6.2552	12	3.3114#	1.7111	5.7844	4	4.0636#	1.1072	10.4044	0	0	0	0	51	3.8893#	2.8958	5.1137
Chronic Liver Disease and Cirrhosis	112	17.4176#	14.3416	20.9579	113	8.4869#	6.9944	10.2036	90	8.2011#	6.5947	10.0806	136	8.4911#	7.124	10.044	46	14.2819#	10.4561	19.05	1	681.6416#	17.2577	3797.86	498	9.9683#	9.1119	10.8835
Nephritis, Nephrotic Syndrome and Nephrosis	168	4.0903#	3.4951	4.7577	244	2.7364#	2.4038	3.1022	204	2.8059#	2.434	3.2184	414	3.7780#	3.4228	4.1601	151	5.2423#	4.4395	6.1483	9	17.8479#	8.1612	33.8809	1190	3.4812#	3.2862	3.6848
Complications of Pregnancy, Childbirth, Puerperium	0	0	0	3785.68	0	0	0	1194.96	0	0	0	1124.81	0	0	0	392.852	1	1,142.3576#	28.922	6364.81	0	0	0	0	1	56.7975#	1.438	316.455
Congenital Anomalies	4	7.2824#	1.9842	18.6458	4	2.9979	0.8168	7.6758	5	3.9007#	1.2666	9.103	11	4.8803#	2.4362	8.7322	3	5.1112#	1.0541	14.9371	0	0	0	0	27	4.4953#	2.9624	6.5405
Certain Conditions Originating in Perinatal Period	0	0	0	0	0	0	0	0	0	0	0	0	0	0	0	0	0	0	0	0	0	0	0	0	0	0	0	0
Symptoms, Signs and Ill-Defined Conditions	74	3.0458#	2.3916	3.8237	99	1.8925#	1.5381	2.304	107	2.3891#	1.958	2.887	204	3.0521#	2.6476	3.5009	73	5.2760#	4.1355	6.6337	4	23.3237#	6.3549	59.718	561	2.7739#	2.5491	3.0133
Accidents and Adverse Effects	104	2.6905#	2.1984	3.26	235	2.7182#	2.3817	3.0888	212	2.8682#	2.4951	3.2814	368	3.1588#	2.8443	3.4986	174	5.4157#	4.6409	6.2829	12	17.9740#	9.2874	31.3969	1105	3.1724#	2.9881	3.3651
Suicide and Self-Inflicted Injury	35	9.0097#	6.2756	12.5302	61	7.8696#	6.0196	10.1088	41	6.8640#	4.9257	9.3118	70	8.0886#	6.3055	10.2195	27	10.6723#	7.0331	15.5277	1	5.5384	0.1402	30.8579	235	8.1107#	7.1068	9.2167
Homicide and Legal Intervention	4	5.3965#	1.4704	13.8173	7	5.1542#	2.0722	10.6196	9	9.6027#	4.391	18.229	14	13.1578#	7.1935	22.0765	1	16.7822	0.4249	93.5044	0	0	0	0	35	8.4131#	5.86	11.7006
Other Cause of Death	866	3.2177#	3.0069	3.4393	1203	1.9747#	1.8647	2.0895	1193	2.2223#	2.0979	2.352	2495	2.8419#	2.7315	2.9557	1230	5.3138#	5.0209	5.6192	86	15.7286#	12.5809	19.4248	7073	2.7956#	2.7308	2.8615
All non-cancer death causes	4828	3.2872#	3.1951	3.3812	7256	2.2532#	2.2017	2.3057	6773	2.5191#	2.4595	2.5799	12851	3.1522#	3.098	3.2072	5557	5.4399#	5.2978	5.5849	424	18.8610#	17.1083	20.7447	37689	3.0155#	2.9851	3.0461
Causes of non-cancer death by follow-up time for patients with regional CRC
	2-11 months				12-35 months				36-59 months				60-119 months				120-179 months				180+ months				Total
	Observed	SMR	CI Lower	CI Upper	Observed	SMR	CI Lower	CI Upper	Observed	SMR	CI Lower	CI Upper	Observed	SMR	CI Lower	CI Upper	Observed	SMR	CI Lower	CI Upper	Observed	SMR	CI Lower	CI Upper	Observed	SMR	CI Lower	CI Upper
Tuberculosis	3	20.2002#	4.1658	59.0336	1	2.6633	0.0674	14.8388	1	3.921	0.0993	21.8464	2	3.0032	0.3637	10.8486	4	13.5727#	3.6981	34.7516	0	0	0	0	11	6.3230#	3.1564	11.3135
Syphilis	0	0	0	33.1875	0	0	0	13.9656	0	0	0	14.3569	1	3.5922	0.0909	20.0144	0	0	0	0	0	0	0	0	1	1.0982	0.0278	6.1186
Septicemia	212	12.4442#	10.8253	14.2368	179	5.2585#	4.5164	6.0878	106	3.8233#	3.1302	4.6242	162	3.5267#	3.0045	4.1135	70	7.3172#	5.7041	9.2449	4	24.1461#	6.579	61.8236	733	5.4511#	5.0636	5.8604
Other Infectious and Parasitic Diseases including HIV	89	15.6346#	12.5559	19.2398	71	6.0769#	4.7461	7.6652	39	4.0418#	2.8741	5.5253	78	6.2928#	4.9742	7.8536	30	8.7018#	5.8711	12.4223	1	60.4887#	1.5314	337.022	308	7.1821#	6.4023	8.0306
Diabetes Mellitus	175	5.9838#	5.1301	6.939	250	4.0469#	3.5607	4.5809	197	4.0411#	3.4965	4.6466	331	4.4826#	4.0127	4.9925	150	7.0531#	5.9696	8.2765	10	25.2638#	12.115	46.4611	1113	4.7307#	4.4568	5.017
Alzheimers (ICD-9 and 10 only)	69	1.032	0.8029	1.306	174	1.0867	0.9313	1.2607	203	1.3730#	1.1907	1.5755	530	2.1445#	1.9658	2.335	315	4.4909#	4.0086	5.0152	31	19.1645#	13.0213	27.2025	1322	1.9056#	1.8043	2.0112
Diseases of Heart	1753	4.3832#	4.1804	4.5933	2192	2.6386#	2.5293	2.7514	1695	2.5458#	2.4261	2.67	3068	3.2254#	3.1122	3.3416	1233	5.2272#	4.9394	5.5273	99	19.1227#	15.542	23.2813	10040	3.2505#	3.1872	3.3147
Hypertension without Heart Disease	50	2.6329#	1.9542	3.4711	83	2.0099#	1.6009	2.4916	82	2.2259#	1.7703	2.7629	166	3.2023#	2.7337	3.7282	64	6.0325#	4.6458	7.7034	4	16.2001#	4.414	41.4787	449	2.8094#	2.5555	3.0817
Cerebrovascular Diseases	395	4.4586#	4.0297	4.9207	509	2.8595#	2.6164	3.1191	365	2.6196#	2.3577	2.9026	653	3.3212#	3.0713	3.586	251	5.3816#	4.7364	6.0902	25	17.9402#	11.6099	26.4833	2198	3.3785#	3.2387	3.5228
Atherosclerosis	33	4.2659#	2.9364	5.9909	39	2.5632#	1.8227	3.504	30	2.7289#	1.8412	3.8957	37	2.1848#	1.5383	3.0115	24	5.5317#	3.5443	8.2307	1	16.9491	0.4291	94.4342	164	2.9669#	2.5302	3.4573
Aortic Aneurysm and Dissection	31	6.0401#	4.1039	8.5734	32	2.9062#	1.9878	4.1027	27	3.3327#	2.1962	4.8488	38	3.5582#	2.518	4.8839	14	6.6801#	3.6521	11.208	1	188.0704#	4.7615	1047.86	143	3.8622#	3.2551	4.5496
Other Diseases of Arteries, Arterioles, Capillaries	24	3.7669#	2.4135	5.6048	43	3.2076#	2.3213	4.3206	25	2.1858#	1.4145	3.2266	51	3.0284#	2.2549	3.9818	19	5.2255#	3.1461	8.1603	2	13.0757#	1.5835	47.2338	164	3.1633#	2.6977	3.6862
Pneumonia and Influenza	168	4.1336#	3.5322	4.8081	184	2.1698#	1.8676	2.507	156	2.2298#	1.8936	2.6085	294	2.9041#	2.5816	3.2558	127	5.9238#	4.9384	7.0482	5	17.6993#	5.7469	41.3042	934	2.9338#	2.7486	3.1281
Chronic Obstructive Pulmonary Disease and Allied Cond	311	4.6090#	4.1109	5.1508	457	3.1443#	2.8626	3.4462	377	3.1905#	2.8765	3.5293	652	3.8816#	3.5893	4.1913	243	6.6292#	5.8218	7.5172	15	16.0080#	8.9596	26.4027	2055	3.8300#	3.6662	3.9993
Stomach and Duodenal Ulcers	11	4.5868#	2.2897	8.2071	11	2.2496#	1.123	4.0252	7	1.7352	0.6977	3.5753	28	5.3201#	3.5351	7.689	2	1.287	0.1559	4.6491	4	21.6105#	5.8881	55.3315	63	3.4381#	2.6419	4.3988
Chronic Liver Disease and Cirrhosis	59	15.9405#	12.1347	20.5621	50	6.7799#	5.0322	8.9385	53	8.7258#	6.5362	11.4135	87	9.5921#	7.6829	11.8318	34	11.9332#	8.2641	16.6755	1	130.1721#	3.2957	725.273	284	9.7673#	8.6642	10.9718
Nephritis, Nephrotic Syndrome and Nephrosis	125	4.9753#	4.1414	5.9278	156	2.9571#	2.5113	3.4593	122	2.8186#	2.3407	3.3654	243	3.8971#	3.4225	4.4192	93	6.3637#	5.1363	7.7959	8	14.8128#	6.3951	29.1871	747	3.7600#	3.4952	4.0396
Complications of Pregnancy, Childbirth, Puerperium	2	1,314.6171#	159.206	4748.85	1	13,552.2052#	343.112	75508.1	0	0	0	0	0	0	0	0	0	0	0	0	0	0	0	0	3	1,880.7076#	387.847	5496.23
Congenital Anomalies	8	23.0917#	9.9694	45.5	5	8.5520#	2.7768	19.9574	3	8.7478#	1.804	25.5648	4	10.2750#	2.7996	26.3081	0	0	0	0	0	0	0	0	20	12.0240#	7.3446	18.5701
Certain Conditions Originating in Perinatal Period	0	0	0	70.7461	0	0	0	14.9945	0	0	0	14.974	1	48.6440#	1.2316	271.027	0	0	0	0	0	0	0	0	1	1.7697	0.0448	9.8601
Symptoms, Signs and Ill-Defined Conditions	64	3.4627#	2.6667	4.4218	114	2.6728#	2.2047	3.2109	78	2.1376#	1.6897	2.6678	156	3.0561#	2.5954	3.5751	55	6.3652#	4.7951	8.2852	8	11.7843#	5.0876	23.2198	475	3.0066#	2.7422	3.2895
Accidents and Adverse Effects	115	4.2684#	3.524	5.1236	162	2.8522#	2.4299	3.3268	135	2.9816#	2.4999	3.5291	246	3.2841#	2.8865	3.7211	110	5.6087#	4.6097	6.76	8	32.5150#	14.0377	64.0675	776	3.4676#	3.2279	3.7204
Suicide and Self-Inflicted Injury	34	9.3730#	6.491	13.0978	77	12.1500#	9.5886	15.1855	33	7.4620#	5.1365	10.4794	56	10.8617#	8.2048	14.1049	15	13.9928#	7.8317	23.079	1	56.7573#	1.437	316.232	216	10.4689#	9.1192	11.962
Homicide and Legal Intervention	6	9.1375#	3.3533	19.8886	8	5.7888#	2.4992	11.4062	7	5.7718#	2.3205	11.892	3	1.5771	0.3252	4.6091	7	21.1524#	8.5044	43.582	0	0	0	0	31	5.6523#	3.8404	8.0229
Other Cause of Death	840	4.2683#	3.9845	4.567	1040	2.3869#	2.244	2.5365	866	2.3195#	2.1676	2.4793	1731	2.9082#	2.7728	3.0485	885	5.3866#	5.0375	5.7535	66	19.6214#	15.1752	24.9632	5428	3.0689#	2.9878	3.1516
All non-cancer death causes	4577	4.4346#	4.3071	4.565	5838	2.6575#	2.5898	2.7266	4607	2.5455#	2.4725	2.6201	8618	3.1932#	3.1261	3.2613	3745	5.5156#	5.3403	5.6951	294	18.9813#	16.8734	21.2797	27679	3.2826#	3.244	3.3215
Causes of non-cancer death by follow-up time for patients with distant CRC
	2-11 months				12-35 months				36-59 months				60-119 months				120-179 months				180+ months				Total
	Observed	SMR	CI Lower	CI Upper	Observed	SMR	CI Lower	CI Upper	Observed	SMR	CI Lower	CI Upper	Observed	SMR	CI Lower	CI Upper	Observed	SMR	CI Lower	CI Upper	Observed	SMR	CI Lower	CI Upper	Observed	SMR	CI Lower	CI Upper
Tuberculosis	0	0	0	0	0	0	0	0	0	0	0	0	0	0	0	0	0	0	0	0	0	0	0	0	0	0	0	0
Syphilis	0	0	0	0	0	0	0	0	0	0	0	0	0	0	0	0	0	0	0	0	0	0	0	0	0	0	0	0
Septicemia	100	39.2293#	31.9185	47.7133	64	25.5015#	19.6393	32.5648	16	12.3464#	7.057	20.0497	13	6.5404#	3.4825	11.1843	2	17.3365#	2.0995	62.6253	0	0	0	0	195	23.0559#	19.9333	26.529
Other Infectious and Parasitic Diseases including HIV	48	59.6109#	43.9523	79.0353	29	40.3783#	27.042	57.99	6	19.7090#	7.2328	42.8981	1	3.3287	0.0843	18.5463	4	121.9131#	33.2172	312.146	0	0	0	0	88	40.7202#	32.6588	50.1685
Diabetes Mellitus	39	25.8649#	18.3925	35.3582	25	8.7447#	5.6591	12.909	19	9.2009#	5.5396	14.3684	22	9.3192#	5.8403	14.1093	4	7.4174#	2.021	18.9914	0	0	0	0	109	11.6806#	9.591	14.0903
Alzheimers (ICD-9 and 10 only)	22	6.5133#	4.0819	9.8612	16	2.7588#	1.5769	4.4801	9	1.6887	0.7722	3.2058	20	2.2341#	1.3646	3.4504	11	3.7329#	1.8634	6.6791	1	5.6105	0.142	31.2599	79	2.9717#	2.3527	3.7036
Diseases of Heart	715	22.7900#	21.1499	24.5234	426	10.3989#	9.4348	11.4349	138	5.4794#	4.6034	6.4737	137	3.9067#	3.2799	4.6184	58	6.4735#	4.9156	8.3685	3	254.2360#	52.4296	742.986	1477	10.4335#	9.9081	10.9795
Hypertension without Heart Disease	34	30.3498#	21.0181	42.4108	16	12.8133#	7.3239	20.808	8	11.1768#	4.8254	22.0228	4	5.6126#	1.5292	14.3705	1	3.5459	0.0898	19.7566	1	18.7871	0.4756	104.675	64	15.4864#	11.9264	19.7758
Cerebrovascular Diseases	125	23.4201#	19.4947	27.904	70	9.5633#	7.4551	12.0827	26	5.3876#	3.5194	7.8941	32	6.3367#	4.3343	8.9456	10	13.7992#	6.6173	25.3772	0	0	0	0	263	11.3082#	9.9827	12.7607
Atherosclerosis	12	50.0158#	25.8439	87.3675	4	29.2628#	7.9731	74.9244	0	0	0	32.4281	0	0	0	8.9679	1	91.7748#	2.3235	511.336	0	0	0	0	17	18.6278#	10.8514	29.825
Aortic Aneurysm and Dissection	9	38.7031#	17.6975	73.4706	3	8.1601#	1.6828	23.8471	1	3.0648	0.0776	17.0757	4	4.9603#	1.3515	12.7002	1	4.3925	0.1112	24.4735	0	0	0	0	18	9.1811#	5.4413	14.5101
Other Diseases of Arteries, Arterioles, Capillaries	12	25.9980#	13.4336	45.4134	4	6.8131#	1.8563	17.4443	2	7.079	0.8573	25.5717	4	5.4362#	1.4812	13.9188	0	0	0	0	0	0	0	0	22	10.6434#	6.6701	16.1142
Pneumonia and Influenza	52	20.9548#	15.65	27.4794	30	9.5695#	6.4565	13.6611	10	4.7420#	2.274	8.7207	16	4.4832#	2.5625	7.2804	8	5.9214#	2.5564	11.6676	2	37.0765#	4.4901	133.933	118	9.2919#	7.6912	11.1276
Chronic Obstructive Pulmonary Disease and Allied Cond	103	24.2492#	19.793	29.4092	56	8.5897#	6.4886	11.1545	21	3.8798#	2.4017	5.9307	40	5.8919#	4.2093	8.0231	9	7.8648#	3.5963	14.9298	0	0	0	0	229	9.4970#	8.3067	10.81
Stomach and Duodenal Ulcers	9	28.3578#	12.967	53.832	3	6.1707#	1.2725	18.0333	4	17.5787#	4.7896	45.0084	1	1.9339	0.049	10.7748	1	95.8142#	2.4258	533.842	0	0	0	0	18	11.5486#	6.8444	18.2518
Chronic Liver Disease and Cirrhosis	24	86.6969#	55.5484	128.998	9	35.6487#	16.3009	67.6724	1	13.9443	0.353	77.6926	3	79.6635#	16.4285	232.81	1	86.1037#	2.18	479.739	0	0	0	0	38	58.4367#	41.3533	80.209
Nephritis, Nephrotic Syndrome and Nephrosis	43	35.2870#	25.5373	47.5313	32	22.5470#	15.4221	31.8296	9	12.9544#	5.9236	24.5915	8	7.3295#	3.1643	14.442	4	12.5642#	3.4233	32.1693	1	44.5336#	1.1275	248.125	97	20.3572#	16.5084	24.8341
Complications of Pregnancy, Childbirth, Puerperium	4	155.9760#	42.4982	399.36	10	234.7141#	112.555	431.647	3	261.6249#	53.9533	764.579	2	485.8888#	58.8434	1755.2	0	0	0	0	0	0	0	0	19	226.6411#	136.453	353.928
Congenital Anomalies	1	464.2333#	11.7534	2586.54	0	0	0	0	0	0	0	0	0	0	0	0	0	0	0	0	0	0	0	0	1	464.2333#	11.7534	2586.54
Certain Conditions Originating in Perinatal Period	0	0	0	1340.89	1	1,218.3116#	30.845	6788	0	0	0	0	0	0	0	0	0	0	0	0	0	0	0	0	1	279.9656#	7.0881	1559.87
Symptoms, Signs and Ill-Defined Conditions	46	22.5835#	16.534	30.1233	43	14.7246#	10.6562	19.8339	8	5.6093#	2.4217	11.0525	10	6.4786#	3.1067	11.9144	3	17.6139#	3.6324	51.4752	0	0	0	0	110	13.5849#	11.1651	16.3734
Accidents and Adverse Effects	63	29.0316#	22.3087	37.144	52	19.6348#	14.6642	25.7484	14	7.0307#	3.8437	11.7963	19	7.7715#	4.6789	12.1361	4	8.5828#	2.3385	21.9755	1	292.6950#	7.4104	1630.79	153	15.7343#	13.3399	18.4343
Suicide and Self-Inflicted Injury	31	36.9444#	25.1019	52.4396	28	34.9828#	23.2458	50.5598	7	20.2179#	8.1286	41.6566	3	8.3256#	1.7169	24.3311	1	61.4506#	1.5558	342.381	0	0	0	0	70	29.6318#	23.0994	37.438
Homicide and Legal Intervention	1	31.4984	0.7975	175.498	1	68.2454#	1.7278	380.239	1	105.9430#	2.6822	590.277	0	0	0	0	0	0	0	0	0	0	0	0	3	53.7252#	11.0794	157.008
Other Cause of Death	329	23.6399#	21.1542	26.3374	245	11.6097#	10.2013	13.1581	88	5.7530#	4.614	7.0878	105	5.2061#	4.258	6.3023	34	6.3735#	4.4138	8.9063	4	13.0043#	3.5432	33.2962	805	10.5743#	9.8564	11.3308
All non-cancer death causes	1822	24.4327#	23.3235	25.5809	1167	11.4575#	10.8095	12.1342	391	5.7466#	5.191	6.3454	444	4.7788#	4.3446	5.2447	157	6.9279#	5.8866	8.1003	13	20.6130#	10.9756	35.2489	3994	11.0738#	10.733	11.4227
Causes of non-cancer death by follow-up time for patients with CRC having had surgery
	2-11 months				12-35 months				36-59 months				60-119 months				120-179 months				180+ months				Total
	Observed	SMR	CI Lower	CI Upper	Observed	SMR	CI Lower	CI Upper	Observed	SMR	CI Lower	CI Upper	Observed	SMR	CI Lower	CI Upper	Observed	SMR	CI Lower	CI Upper	Observed	SMR	CI Lower	CI Upper	Observed	SMR	CI Lower	CI Upper
Tuberculosis	5	10.0181#	3.2528	23.3788	4	3.7253#	1.015	9.5384	6	10.8023#	3.9643	23.512	5	3.6063#	1.1709	8.4158	5	10.0729#	3.2707	23.5069	0	0	0	0	25	6.2327#	4.0335	9.2006
Syphilis	0	0	0	33.1875	0	0	0	13.9656	0	0	0	14.3569	1	3.5922	0.0909	20.0144	0	0	0	0	0	0	0	0	1	1.0982	0.0278	6.1186
Septicemia	422	9.9931#	9.0623	10.9935	377	4.4223#	3.9871	4.892	275	4.0203#	3.5592	4.5247	425	4.0891#	3.7096	4.497	152	6.6211#	5.6104	7.7613	14	22.0498#	12.0548	36.9959	1665	5.1483#	4.904	5.4017
Other Infectious and Parasitic Diseases including HIV	194	12.8705#	11.123	14.8146	157	5.1089#	4.341	5.9735	99	3.9660#	3.2233	4.8284	185	5.6838#	4.8943	6.5645	68	8.7299#	6.7791	11.0672	2	120.9775#	14.6509	437.012	705	6.3445#	5.8847	6.8306
Diabetes Mellitus	377	5.1727#	4.6636	5.7221	603	3.7858#	3.4896	4.1004	501	3.9469#	3.6088	4.3082	892	4.6129#	4.3151	4.9258	393	7.1951#	6.5012	7.9428	26	30.6695#	20.0343	44.9379	2792	4.5926#	4.4238	4.7661
Alzheimers (ICD-9 and 10 only)	147	0.8948	0.756	1.0517	388	0.9846	0.889	1.0876	513	1.4074#	1.2882	1.5346	1320	2.1492#	2.0348	2.2684	746	4.3628#	4.0553	4.6875	75	18.5699#	14.6064	23.2776	3189	1.8627#	1.7986	1.9285
Diseases of Heart	3699	3.7797#	3.6589	3.9035	5123	2.4659#	2.3989	2.5344	4216	2.5011#	2.4262	2.5778	7734	3.1462#	3.0765	3.2172	3203	5.3169#	5.1343	5.5043	247	20.0523#	17.6294	22.7153	24222	3.0995#	3.0606	3.1388
Hypertension without Heart Disease	132	2.7362#	2.2893	3.2448	180	1.6484#	1.4164	1.9076	209	2.1438#	1.863	2.455	414	2.8953#	2.6231	3.1881	180	5.4799#	4.7086	6.3415	16	20.9922#	11.9988	34.09	1131	2.6209#	2.4704	2.7782
Cerebrovascular Diseases	784	3.7793#	3.5193	4.0533	1062	2.4353#	2.291	2.5863	912	2.6511#	2.4818	2.8289	1596	3.2640#	3.1058	3.4281	653	5.3856#	4.9804	5.815	58	17.9585#	13.6367	23.2155	5065	3.1637#	3.0771	3.252
Atherosclerosis	56	3.1780#	2.4006	4.1269	75	1.9986#	1.572	2.5053	77	2.6898#	2.1228	3.3618	93	2.2287#	1.7988	2.7303	50	4.7089#	3.495	6.2081	3	7.9295#	1.6353	23.1734	354	2.5934#	2.3303	2.8782
Aortic Aneurysm and Dissection	65	5.0015#	3.8601	6.3748	79	2.9399#	2.3276	3.664	66	3.2955#	2.5487	4.1926	106	3.8318#	3.1372	4.6345	44	7.6499#	5.5585	10.2697	3	38.5912#	7.9584	112.78	363	3.8870#	3.4974	4.3082
Other Diseases of Arteries, Arterioles, Capillaries	65	5.1772#	3.9957	6.5988	67	2.4097#	1.8675	3.0603	56	2.3223#	1.7542	3.0157	122	3.1492#	2.6152	3.7601	50	6.1029#	4.5297	8.0459	2	13.0757#	1.5835	47.2338	362	3.2449#	2.9192	3.597
Pneumonia and Influenza	339	3.4711#	3.1114	3.861	435	2.0942#	1.902	2.3006	368	2.1068#	1.897	2.3334	771	3.1084#	2.8928	3.3357	304	5.6495#	5.0322	6.3216	19	16.1125#	9.7008	25.1617	2236	2.8554#	2.7382	2.9762
Chronic Obstructive Pulmonary Disease and Allied Cond	638	3.9408#	3.6409	4.2588	1044	2.9121#	2.7382	3.0943	970	3.3047#	3.1	3.5194	1673	3.9179#	3.7324	4.1102	638	6.5350#	6.0377	7.0624	51	19.3812#	14.4306	25.4827	5014	3.7385#	3.6357	3.8434
Stomach and Duodenal Ulcers	26	5.9205#	3.8675	8.6749	26	2.9280#	1.9127	4.2902	21	2.9933#	1.8529	4.5756	41	4.3598#	3.1287	5.9146	7	2.7464#	1.1042	5.6586	4	21.6105#	5.8881	55.3315	125	3.8551#	3.2089	4.5932
Chronic Liver Disease and Cirrhosis	162	16.3232#	13.9063	19.0393	162	7.8503#	6.688	9.1566	142	8.3154#	7.004	9.8011	224	8.8499#	7.7288	10.0879	82	13.1688#	10.4735	16.3459	2	218.5988#	26.4733	789.654	774	9.7747#	9.0981	10.4883
Nephritis, Nephrotic Syndrome and Nephrosis	298	4.6118#	4.103	5.1662	396	2.8345#	2.5622	3.1279	335	2.9309#	2.6254	3.2622	653	3.8443#	3.555	4.1508	243	5.6233#	4.9384	6.3766	19	15.9594#	9.6086	24.9226	1944	3.6480#	3.4877	3.8139
Complications of Pregnancy, Childbirth, Puerperium	6	276.1327#	101.336	601.024	7	177.5745#	71.3942	365.871	3	294.5267#	60.7385	860.732	1	83.4018#	2.1116	464.685	1	1,142.3576#	28.922	6364.81	0	0	0	0	18	213.7764#	126.698	337.859
Congenital Anomalies	12	13.4097#	6.929	23.4241	9	4.6901#	2.1446	8.9033	8	4.9238#	2.1258	9.7019	15	5.6748#	3.1762	9.3598	3	5.1112#	1.0541	14.9371	0	0	0	0	47	6.1288#	4.5032	8.15
Certain Conditions Originating in Perinatal Period	0	0	0	70.7461	0	0	0	14.9945	0	0	0	14.974	1	48.6440#	1.2316	271.027	0	0	0	0	0	0	0	0	1	1.7697	0.0448	9.8601
Symptoms, Signs and Ill-Defined Conditions	150	3.4877#	2.9519	4.0926	231	2.3970#	2.0978	2.7268	184	2.2311#	1.9204	2.5779	369	3.0727#	2.7672	3.4028	131	5.7627#	4.8181	6.8382	12	14.1115#	7.2916	24.65	1077	2.9465#	2.7731	3.1279
Accidents and Adverse Effects	243	3.6642#	3.218	4.1551	417	2.8789#	2.6092	3.1689	356	2.9500#	2.6515	3.2729	628	3.2524#	3.0029	3.517	285	5.5653#	4.9379	6.2504	20	22.0676#	13.4795	34.0817	1949	3.3775#	3.2292	3.5309
Suicide and Self-Inflicted Injury	67	8.7684#	6.7954	11.1355	146	10.3021#	8.6988	12.1152	76	7.2751#	5.7319	9.1058	127	9.2645#	7.7234	11.023	43	12.6259#	9.1374	17.007	2	10.0920#	1.2222	36.4558	461	9.2996#	8.47	10.1886
Homicide and Legal Intervention	10	7.1820#	3.444	13.2079	15	5.5122#	3.0852	9.0916	16	7.5132#	4.2945	12.201	16	5.4764#	3.1302	8.8933	8	20.4856#	8.8442	40.3647	0	0	0	0	65	6.8025#	5.25	8.6703
Other Cause of Death	1715	3.6857#	3.5133	3.8644	2320	2.2095#	2.1205	2.3012	2099	2.2867#	2.1899	2.3867	4278	2.8809#	2.7952	2.9685	2138	5.3578#	5.1331	5.5899	157	16.8795#	14.3425	19.7361	12707	2.9370#	2.8861	2.9885
All non-cancer death causes	9612	3.8514#	3.7748	3.9292	13323	2.4529#	2.4115	2.4949	11508	2.5417#	2.4955	2.5886	21690	3.1706#	3.1285	3.213	9427	5.4849#	5.3747	5.5967	732	18.8136#	17.4752	20.2273	66292	3.1487#	3.1248	3.1728
	Confidence intervals are 95%.
#	P < 0.05

## Sheet: Male_heat map_SMR
Heat map of SMRs for causes of non-cancer death by follow-up time for male patients with CRC
Follow-up time (months)	2-11	12-35	36-59	60-119	120-179	180+	Total
Tuberculosis	14.1635	1.1961	11.0907	3.6769	10.5546		6.2471
Syphilis				3.5922			1.0982
Septicemia	11.5736	5.3268	4.3196	4.2349	7.7446	33.9075	5.8254
Other Infectious and Parasitic Diseases including HIV	16.7696	6.4764	5.1425	6.3527	8.5329		7.8055
Diabetes Mellitus	6.6332	4.3815	4.4865	4.7583	7.4673	28.5586	5.1394
Alzheimers (ICD-9 and 10 only)	1.3061	1.1683	1.5469	2.2811	4.4538	27.049	2.0097
Diseases of Heart	5.2918	3.0406	2.8719	3.5666	5.5174	18.5002	3.689
Hypertension without Heart Disease	4.1469	2.2331	2.2028	3.0977	5.9306	24.1221	3.0766
Cerebrovascular Diseases	4.5971	3.0059	3.0147	3.7852	5.6662	19.2512	3.6902
Atherosclerosis	5.2257	2.3691	3.4418	2.6011	5.0743	5.2549	3.2874
Aortic Aneurysm and Dissection	7.0723	2.9355	4.0825	4.4146	7.9264	23.5609	4.5475
Other Diseases of Arteries, Arterioles, Capillaries	5.5675	2.6976	2.8977	3.8346	6.3513	13.495	3.7658
Pneumonia and Influenza	4.4403	2.273	2.1623	3.2357	6.5518	21.1204	3.1185
Chronic Obstructive Pulmonary Disease and Allied Cond	5.1357	3.1639	3.4161	3.8947	6.6846	12.6737	3.9748
Stomach and Duodenal Ulcers	6.4226	2.8451	3.2055	4.9009	2.236	7.8536	4.0135
Chronic Liver Disease and Cirrhosis	20.553	8.9804	8.2903	8.969	11.2825	218.599	10.5825
Nephritis, Nephrotic Syndrome and Nephrosis	5.5111	3.0572	2.9741	4.1034	5.7771	13.607	3.8915
Complications of Pregnancy, Childbirth, Puerperium
Congenital Anomalies	12.0334	4.8419	2.2729	3.4935	5.1112		4.4416
Certain Conditions Originating in Perinatal Period		1218.31					279.966
Symptoms, Signs and Ill-Defined Conditions	5.433	3.9751	3.6163	3.4557	5.8204	39.9178	4.0818
Accidents and Adverse Effects	5.0201	3.6515	3.5083	3.6744	5.9038	32.8736	4.0282
Suicide and Self-Inflicted Injury	12.053	10.6501	7.5753	8.8812	11.4961	10.092	9.8214
Homicide and Legal Intervention	10.2907	7.7714	18.0492	5.2437	17.1994		10.0965
Other Cause of Death	5.0492	2.8972	2.6933	3.16	5.6265	17.019	3.4782
All non-cancer death causes	5.3303	3.0813	2.9518	3.5509	5.8016	18.9904	3.7386
SMR value
	Lower						Higher
Blank, no observed value was shown in CRC group
Red value, SMR have no statistical significance

## Sheet: Female_heat map_SMR
Heat map of SMRs for causes of non-cancer death by follow-up time for female patients with CRC
Follow-up time (months)	2-11	12-35	36-59	60-119	120-179	180+	Total
Tuberculosis		8.9936	4.7578	3.1179	3.9273		4.3024
Syphilis
Septicemia	10.8177	4.3001	3.827	3.9578	5.9008	17.1441	5.1372
Other Infectious and Parasitic Diseases including HIV	14.0653	5.031	3.0235	5.1528	10.1443	60.4887	6.1536
Diabetes Mellitus	5.1341	3.5766	3.577	4.4894	6.7619	30.3912	4.3487
Alzheimers (ICD-9 and 10 only)	1.1628	1.0517	1.3726	2.1261	4.2555	15.0864	1.8775
Diseases of Heart	3.8348	2.3248	2.2947	2.8118	5.1608	22.9721	2.8947
Hypertension without Heart Disease	3.1398	1.6135	2.2478	2.7438	5.1637	18.5812	2.5843
Cerebrovascular Diseases	4.0991	2.3875	2.5104	2.9963	5.1708	16.6821	3.0622
Atherosclerosis	3.277	2.1272	2.3912	2.0414	4.5959	10.6364	2.5127
Aortic Aneurysm and Dissection	3.6198	3.068	2.4835	3.2192	6.8164	56.6656	3.3281
Other Diseases of Arteries, Arterioles, Capillaries	5.6474	2.6547	2.0606	2.7167	5.8305	12.6816	3.113
Pneumonia and Influenza	3.463	2.1686	2.1728	3.0257	4.9119	14.8546	2.8201
Chronic Obstructive Pulmonary Disease and Allied Cond	4.447	3.2037	3.2653	4.0178	6.536	27.2468	3.8988
Stomach and Duodenal Ulcers	8.2443	3.4136	2.8812	3.9069	3.0223	51.9343	4.2626
Chronic Liver Disease and Cirrhosis	18.8724	7.6654	9.058	9.1738	20.579		10.5633
Nephritis, Nephrotic Syndrome and Nephrosis	4.855	3.0931	2.7784	3.5709	5.4324	16.7307	3.6503
Complications of Pregnancy, Childbirth, Puerperium	209.203	234.23	188.111	116.892	1943.1		218.719
Congenital Anomalies	18.9781	4.4134	16.4009	89.5488			14.6224
Certain Conditions Originating in Perinatal Period				48.644			1.7697
Symptoms, Signs and Ill-Defined Conditions	3.5875	1.9757	1.6992	2.8649	5.7789	9.6537	2.6441
Accidents and Adverse Effects	3.3605	2.4912	2.5657	2.8329	5.1121	18.6534	2.9857
Suicide and Self-Inflicted Injury	14.6554	18.8932	7.7033	13.9745	15.5504		14.2357
Homicide and Legal Intervention	3.5397	3.66	1.4728	6.9834	30.0566		4.7615
Other Cause of Death	3.9337	2.0258	2.067	2.7184	5.1603	16.8835	2.7882
All non-cancer death causes	3.9463	2.309	2.3119	2.9075	5.2284	18.6093	2.9616
SMR value
	Lower						Higher
Blank, no observed value was shown in CRC group
Red value, SMR have no statistical significance

## Sheet: White_heat map_SMR
Heat map of SMRs for causes of non-cancer death by follow-up time for white patients with CRC
Follow-up time (months)	2-11	12-35	36-59	60-119	120-179	180+	Total
Tuberculosis	22.3625		3.5987	3.0342	4.1102		3.8219
Syphilis				3.5922			1.0982
Septicemia	10.5661	4.2648	3.6399	3.9615	6.638	20.0644	5.0663
Other Infectious and Parasitic Diseases including HIV	14.2115	4.8639	3.9055	5.462	8.8153		6.3982
Diabetes Mellitus	5.443	3.6204	3.6739	4.4326	6.5493	26.5855	4.4111
Alzheimers (ICD-9 and 10 only)	1.1177	1.0447	1.4045	2.1314	4.1544	17.8749	1.8674
Diseases of Heart	4.1446	2.4706	2.4318	3.0386	5.0904	19.3138	3.0799
Hypertension without Heart Disease	3.1329	1.571	2.1427	2.5976	5.1057	21.8786	2.517
Cerebrovascular Diseases	3.8451	2.4312	2.5042	3.1344	5.1358	15.6957	3.0755
Atherosclerosis	3.9577	2.1898	2.8141	2.1013	4.9301	6.2631	2.7502
Aortic Aneurysm and Dissection	4.9713	2.8689	3.1993	3.3592	7.0196	38.5912	3.6865
Other Diseases of Arteries, Arterioles, Capillaries	5.0213	2.7185	2.3099	3.1213	5.263	13.0757	3.2428
Pneumonia and Influenza	3.6591	2.0826	2.0911	3.0152	5.4271	14.6405	2.8178
Chronic Obstructive Pulmonary Disease and Allied Cond	4.6063	3.0098	3.2572	3.8939	6.4764	18.823	3.8165
Stomach and Duodenal Ulcers	7.0099	3.2095	2.7239	3.7577	2.3609	21.6105	3.835
Chronic Liver Disease and Cirrhosis	20.5911	8.7553	8.0036	9.2366	13.7749	218.599	10.7197
Nephritis, Nephrotic Syndrome and Nephrosis	4.5916	2.8223	2.6547	3.627	4.898	16.2783	3.471
Complications of Pregnancy, Childbirth, Puerperium	292.154	468.688	219.273	659.624			380.054
Congenital Anomalies	14.6287	4.5811	4.9168	5.1557	5.1112		6.0575
Certain Conditions Originating in Perinatal Period		4.0513		48.644			3.5172
Symptoms, Signs and Ill-Defined Conditions	3.7369	2.4327	2.2812	2.916	5.5506	10.4416	2.9299
Accidents and Adverse Effects	3.9585	2.8733	2.9188	3.1161	5.1302	21.5034	3.3265
Suicide and Self-Inflicted Injury	12.1035	10.8717	6.814	9.0782	11.9562	10.092	9.8284
Homicide and Legal Intervention	5.931	3.863	3.9944	4.8251	17.203		5.0211
Other Cause of Death	4.1038	2.2214	2.2127	2.799	5.206	16.3291	2.9259
All non-cancer death causes	4.2113	2.4599	2.4567	3.0662	5.2437	17.9036	3.1211
SMR value
	Lower						Higher
Blank, no observed value was shown in CRC group
Red value, SMR have no statistical significance

## Sheet: Black_heat map_SMR
Heat map of SMRs for causes of non-cancer death by follow-up time for black patients with CRC
Follow-up time (months)	2-11	12-35	36-59	60-119	120-179	180+	Total
Tuberculosis	9.7549	10.0269	13.5729	9.5399			10.4064
Syphilis
Septicemia	13.9276	6.8411	7.2445	4.5754	7.1316	22.9163	7.5174
Other Infectious and Parasitic Diseases including HIV	26.7207	11.5955	6.598	7.5219	10.1916	60.4887	11.5704
Diabetes Mellitus	7.7973	5.002	5.0245	5.3663	9.5487	56.9085	5.9081
Alzheimers (ICD-9 and 10 only)	2.761	1.4852	1.4461	2.5029	6.035	15.9249	2.4045
Diseases of Heart	7.66	3.9915	3.7195	4.0126	6.9469	26.1388	4.7168
Hypertension without Heart Disease	6.0446	3.5599	2.1866	3.7976	8.4983	19.4196	4.0585
Cerebrovascular Diseases	7.4748	3.8766	4.015	4.039	6.0337	24.4077	4.6801
Atherosclerosis	4.1689	2.5971	3.0144	2.2527	4.3223		2.9372
Aortic Aneurysm and Dissection	11.5666	6.4969	4.9304	6.5414	9.812		7.1344
Other Diseases of Arteries, Arterioles, Capillaries	9.5706	2.5609	4.2613	5.0486	11.9551		4.9921
Pneumonia and Influenza	6.0416	3.2144	2.5143	4.2108	7.7085	12.97	4.0238
Chronic Obstructive Pulmonary Disease and Allied Cond	6.7827	4.9534	4.7385	4.8128	7.5832	120.852	5.3809
Stomach and Duodenal Ulcers	5.0341	2.8555	8.2176	14.8431			5.8166
Chronic Liver Disease and Cirrhosis	10.8137	8.1923	11.0851	7.9847	8.4628		8.9933
Nephritis, Nephrotic Syndrome and Nephrosis	7.7405	4.4103	3.6449	4.9349	12.4122	13.6812	5.275
Complications of Pregnancy, Childbirth, Puerperium	69.4202	100.356	175.631	64.1281	1943.1		124.466
Congenital Anomalies	17.4841		7.0055	16.6955			7.6807
Certain Conditions Originating in Perinatal Period
Symptoms, Signs and Ill-Defined Conditions	7.9873	4.8031	2.2839	3.788	10.0469	103.965	4.6838
Accidents and Adverse Effects	7.6064	5.5722	4.9396	4.0298	12.3837	30.2192	5.6854
Suicide and Self-Inflicted Injury	19.8819	6.9212	14.7705	13.2594	51.4503		13.1349
Homicide and Legal Intervention	24.2281	30.9439	55.489	76.8792	46.7618		38.7431
Other Cause of Death	6.6654	3.612	3.3054	3.646	5.9001	17.414	4.2063
All non-cancer death causes	7.4805	4.0544	3.6946	4.0273	7.0852	22.9275	4.7118
SMR value
	Lower						Higher
Blank, no observed value was shown in CRC group
Red value, SMR have no statistical significance

## Sheet: A and PI_heat map_SMR
Heat map of SMRs for causes of non-cancer death by follow-up time for A and PI patients with CRC
Follow-up time (months)	2-11	12-35	36-59	60-119	120-179	180+	Total
Tuberculosis	5.7433	2.7794	12.9258	3.1458	16.5457		6.209
Syphilis
Septicemia	15.6275	11.3065	3.0009	5.343	5.8778	20.8086	8.0819
Other Infectious and Parasitic Diseases including HIV	17.4173	15.1161	2.7971	9.7298	15.3652		11.317
Diabetes Mellitus	7.373	7.1414	7.0331	5.8061	11.3664	47.6599	7.2617
Alzheimers (ICD-9 and 10 only)	1.0474	1.9718	2.2909	3.1366	7.6189	18.7981	2.841
Diseases of Heart	7.4155	5.1605	3.7691	4.8539	8.8113	32.6934	5.3877
Hypertension without Heart Disease	3.1223	2.6953	4.0277	6.983	5.7189	14.1242	4.5331
Cerebrovascular Diseases	7.819	4.5724	4.7919	5.7159	8.4637	70.846	5.8186
Atherosclerosis	5.2517	2.236	1.7201	5.7556		16.9491	3.4789
Aortic Aneurysm and Dissection	7.7317	2.6714	3.0597	9.2517	85.0361		5.7128
Other Diseases of Arteries, Arterioles, Capillaries	12.6878	1.5135		1.0814	13.4507		3.2842
Pneumonia and Influenza	5.6368	3.3492	3.0053	3.6943	6.8033	216.28	4.0388
Chronic Obstructive Pulmonary Disease and Allied Cond	6.9965	6.3736	3.9301	4.6816	8.9167	15.4312	5.6554
Stomach and Duodenal Ulcers	20.7558	2.5214	2.055	12.3133	134.79		8.277
Chronic Liver Disease and Cirrhosis	8.4422	5.581	10.8137	6.6457	12.7156		7.8868
Nephritis, Nephrotic Syndrome and Nephrosis	7.9474	3.6787	5.5986	5.1196	22.0816		5.5801
Complications of Pregnancy, Childbirth, Puerperium	1712.79						1712.79
Congenital Anomalies		1544.56					258.132
Certain Conditions Originating in Perinatal Period
Symptoms, Signs and Ill-Defined Conditions	7.4666	4.671	4.8953	6.3304	4.9725	154.29	5.6841
Accidents and Adverse Effects	6.1405	5.1215	3.722	5.1848	11.7581	2389.7	5.4415
Suicide and Self-Inflicted Injury	13.5853	26.8129	36.516	17.1928	11.4508		21.7348
Homicide and Legal Intervention			21.6748		49.1222		6.6609
Other Cause of Death	7.2576	4.0781	3.3225	4.1273	8.8533	189.655	4.699
All non-cancer death causes	7.0601	4.7218	3.8987	4.7319	8.8565	39.7238	5.2137
SMR value
	Lower						Higher
Blank, no observed value was shown in CRC group
Red value, SMR have no statistical significance
A and PI, Asian or Pacific Islander

## Sheet: AI and AN_heat map_SMR
Heat map of SMRs for causes of non-cancer death by follow-up time for AI and AN patients with CRC
Follow-up time (months)	2-11	12-35	36-59	60-119	120-179	180+	Total
Tuberculosis
Syphilis
Septicemia		4.3576	12.8802	45.4263		270.368	12.229
Other Infectious and Parasitic Diseases including HIV	58.156	125.625			71.8069		71.7972
Diabetes Mellitus	13.2573	7.6003	23.1392	32.1399	14.3412		16.5348
Alzheimers (ICD-9 and 10 only)			9.6211	2.5262	16.3968		4.3588
Diseases of Heart	11.2027	5.9494	7.6486	9.0516	27.3683	1067.97	8.6815
Hypertension without Heart Disease	25.3067	56.2497		371.548			39.5348
Cerebrovascular Diseases	9.5236	12.1624	2.9102	3.9386	41.2121		7.8256
Atherosclerosis				7.3463			3.6918
Aortic Aneurysm and Dissection
Other Diseases of Arteries, Arterioles, Capillaries
Pneumonia and Influenza	25.6778	6.4562	5.1718	26.0016			12.9152
Chronic Obstructive Pulmonary Disease and Allied Cond	13.9368	3.8043	7.0369	10.1523	13.1009		8.1859
Stomach and Duodenal Ulcers
Chronic Liver Disease and Cirrhosis	328.102	0	176.137	45.9274	292.667		115.166
Nephritis, Nephrotic Syndrome and Nephrosis	26.0679	8.7727		19.7388	9.4041		11.6077
Complications of Pregnancy, Childbirth, Puerperium
Congenital Anomalies				16.1565			5.5994
Certain Conditions Originating in Perinatal Period
Symptoms, Signs and Ill-Defined Conditions	9.5968	4.0168	4.554	6.5595		17.0981	5.8656
Accidents and Adverse Effects		4.0047	2.6132	9.2233	6.5424		5.9878
Suicide and Self-Inflicted Injury		203.155		63.5797			69.7265
Homicide and Legal Intervention			527.005				79.4805
Other Cause of Death	15.2027	11.6352	6.614	8.5458	45.6087		10.5701
All non-cancer death causes	14.44	7.7232	8.0425	10.1631	16.5368	47.5278	10.0005
SMR value
	Lower						Higher
Blank, no observed value was shown in CRC group
Red value, SMR have no statistical significance
AI and AN, American Indian / Alaska Native

## Sheet: Localized_heat map_SMR
The heat map of SMRs for causes of non-cancer death by follow-up time among patients with localized CRC
Follow-up time (months)	2-11	12-35	36-59	60-119	120-179	180+	Total
Tuberculosis	5.4717	4.1435	15.498	2.2473	4.6121	0	5.1174
Syphilis
Septicemia	7.0956	3.2763	3.906	4.4725	5.9843	21.6784	4.5229
Other Infectious and Parasitic Diseases including HIV	10.3873	4.159	3.7633	5.498	8.4897		5.6032
Diabetes Mellitus	4.4028	3.6272	3.8812	4.6773	7.2003	35.404	4.4597
Alzheimers (ICD-9 and 10 only)	0.8451	0.9289	1.4548	2.1894	4.2759	18.5471	1.8527
Diseases of Heart	3.2167	2.2932	2.4677	3.1009	5.3513	20.3705	2.9635
Hypertension without Heart Disease	2.6665	1.4471	2.0716	2.7339	5.227	21.6427	2.4867
Cerebrovascular Diseases	3.0325	2.1678	2.6708	3.208	5.2683	17.5425	2.9802
Atherosclerosis	2.7444	1.6722	2.8345	2.3097	4.5488	7.7499	2.4665
Aortic Aneurysm and Dissection	3.9555	3.0214	3.1684	3.9526	8.749	27.6164	3.8329
Other Diseases of Arteries, Arterioles, Capillaries	5.6624	1.9476	2.526	3.1542	6.8594		3.2984
Pneumonia and Influenza	2.8361	1.9049	1.9636	3.2546	5.4436	14.2388	2.717
Chronic Obstructive Pulmonary Disease and Allied Cond	3.5026	2.8527	3.4272	3.951	6.6263	22.0833	3.7233
Stomach and Duodenal Ulcers	5.9315	3.7733	3.4013	3.3114	4.0636		3.8893
Chronic Liver Disease and Cirrhosis	17.4176	8.4869	8.2011	8.4911	14.2819	681.642	9.9683
Nephritis, Nephrotic Syndrome and Nephrosis	4.0903	2.7364	2.8059	3.778	5.2423	17.8479	3.4812
Complications of Pregnancy, Childbirth, Puerperium					1142.36		56.7975
Congenital Anomalies	7.2824	2.9979	3.9007	4.8803	5.1112		4.4953
Certain Conditions Originating in Perinatal Period
Symptoms, Signs and Ill-Defined Conditions	3.0458	1.8925	2.3891	3.0521	5.276	23.3237	2.7739
Accidents and Adverse Effects	2.6905	2.7182	2.8682	3.1588	5.4157	17.974	3.1724
Suicide and Self-Inflicted Injury	9.0097	7.8696	6.864	8.0886	10.6723	5.5384	8.1107
Homicide and Legal Intervention	5.3965	5.1542	9.6027	13.1578	16.7822		8.4131
Other Cause of Death	3.2177	1.9747	2.2223	2.8419	5.3138	15.7286	2.7956
All non-cancer death causes	3.2872	2.2532	2.5191	3.1522	5.4399	18.861	3.0155
SMR value
	Lower						Higher
Blank, no observed value was shown in CRC group
Red value, SMR have no statistical significance

## Sheet: Regional_heat map_SMR
Heat map of SMRs for causes of non-cancer death by follow-up time for patients with regional CRC
Follow-up time (months)	2-11	12-35	36-59	60-119	120-179	180+	Total
Tuberculosis	20.2002	2.6633	3.921	3.0032	13.5727		6.323
Syphilis				3.5922			1.0982
Septicemia	12.4442	5.2585	3.8233	3.5267	7.3172	24.1461	5.4511
Other Infectious and Parasitic Diseases including HIV	15.6346	6.0769	4.0418	6.2928	8.7018	60.4887	7.1821
Diabetes Mellitus	5.9838	4.0469	4.0411	4.4826	7.0531	25.2638	4.7307
Alzheimers (ICD-9 and 10 only)	1.032	1.0867	1.373	2.1445	4.4909	19.1645	1.9056
Diseases of Heart	4.3832	2.6386	2.5458	3.2254	5.2272	19.1227	3.2505
Hypertension without Heart Disease	2.6329	2.0099	2.2259	3.2023	6.0325	16.2001	2.8094
Cerebrovascular Diseases	4.4586	2.8595	2.6196	3.3212	5.3816	17.9402	3.3785
Atherosclerosis	4.2659	2.5632	2.7289	2.1848	5.5317	16.9491	2.9669
Aortic Aneurysm and Dissection	6.0401	2.9062	3.3327	3.5582	6.6801	188.07	3.8622
Other Diseases of Arteries, Arterioles, Capillaries	3.7669	3.2076	2.1858	3.0284	5.2255	13.0757	3.1633
Pneumonia and Influenza	4.1336	2.1698	2.2298	2.9041	5.9238	17.6993	2.9338
Chronic Obstructive Pulmonary Disease and Allied Cond	4.609	3.1443	3.1905	3.8816	6.6292	16.008	3.83
Stomach and Duodenal Ulcers	4.5868	2.2496	1.7352	5.3201	1.287	21.6105	3.4381
Chronic Liver Disease and Cirrhosis	15.9405	6.7799	8.7258	9.5921	11.9332	130.172	9.7673
Nephritis, Nephrotic Syndrome and Nephrosis	4.9753	2.9571	2.8186	3.8971	6.3637	14.8128	3.76
Complications of Pregnancy, Childbirth, Puerperium	1314.62	13552.2					1880.71
Congenital Anomalies	23.0917	8.552	8.7478	10.275			12.024
Certain Conditions Originating in Perinatal Period				48.644			1.7697
Symptoms, Signs and Ill-Defined Conditions	3.4627	2.6728	2.1376	3.0561	6.3652	11.7843	3.0066
Accidents and Adverse Effects	4.2684	2.8522	2.9816	3.2841	5.6087	32.515	3.4676
Suicide and Self-Inflicted Injury	9.373	12.15	7.462	10.8617	13.9928	56.7573	10.4689
Homicide and Legal Intervention	9.1375	5.7888	5.7718	1.5771	21.1524		5.6523
Other Cause of Death	4.2683	2.3869	2.3195	2.9082	5.3866	19.6214	3.0689
All non-cancer death causes	4.4346	2.6575	2.5455	3.1932	5.5156	18.9813	3.2826
SMR value
	Lower						Higher
Blank, no observed value was shown in CRC group
Red value, SMR have no statistical significance

## Sheet: Distant_heat map_SMR
Heat map of SMRs for causes of non-cancer death by follow-up time for patients with distant CRC
Follow-up time (months)	2-11	12-35	36-59	60-119	120-179	180+	Total
Tuberculosis
Syphilis
Septicemia	39.2293	25.5015	12.3464	6.5404	17.3365		23.0559
Other Infectious and Parasitic Diseases including HIV	59.6109	40.3783	19.709	3.3287	121.913		40.7202
Diabetes Mellitus	25.8649	8.7447	9.2009	9.3192	7.4174		11.6806
Alzheimers (ICD-9 and 10 only)	6.5133	2.7588	1.6887	2.2341	3.7329	5.6105	2.9717
Diseases of Heart	22.79	10.3989	5.4794	3.9067	6.4735	254.236	10.4335
Hypertension without Heart Disease	30.3498	12.8133	11.1768	5.6126	3.5459	18.7871	15.4864
Cerebrovascular Diseases	23.4201	9.5633	5.3876	6.3367	13.7992		11.3082
Atherosclerosis	50.0158	29.2628			91.7748		18.6278
Aortic Aneurysm and Dissection	38.7031	8.1601	3.0648	4.9603	4.3925		9.1811
Other Diseases of Arteries, Arterioles, Capillaries	25.998	6.8131	7.079	5.4362			10.6434
Pneumonia and Influenza	20.9548	9.5695	4.742	4.4832	5.9214	37.0765	9.2919
Chronic Obstructive Pulmonary Disease and Allied Cond	24.2492	8.5897	3.8798	5.8919	7.8648		9.497
Stomach and Duodenal Ulcers	28.3578	6.1707	17.5787	1.9339	95.8142		11.5486
Chronic Liver Disease and Cirrhosis	86.6969	35.6487	13.9443	79.6635	86.1037		58.4367
Nephritis, Nephrotic Syndrome and Nephrosis	35.287	22.547	12.9544	7.3295	12.5642	44.5336	20.3572
Complications of Pregnancy, Childbirth, Puerperium	155.976	234.714	261.625	485.889			226.641
Congenital Anomalies	464.233						464.233
Certain Conditions Originating in Perinatal Period		1218.31					279.966
Symptoms, Signs and Ill-Defined Conditions	22.5835	14.7246	5.6093	6.4786	17.6139		13.5849
Accidents and Adverse Effects	29.0316	19.6348	7.0307	7.7715	8.5828	292.695	15.7343
Suicide and Self-Inflicted Injury	36.9444	34.9828	20.2179	8.3256	61.4506		29.6318
Homicide and Legal Intervention	31.4984	68.2454	105.943				53.7252
Other Cause of Death	23.6399	11.6097	5.753	5.2061	6.3735	13.0043	10.5743
All non-cancer death causes	24.4327	11.4575	5.7466	4.7788	6.9279	20.613	11.0738
SMR value
	Lower						Higher
Blank, no observed value was shown in CRC group
Red value, SMR have no statistical significance

[truncated: 2 more sheets: Surgery_heat map_SMR, non-cancer death]
