# Supplementary material for: Analyzing non‐cancer causes of death of colorectal carcinoma patients in the US population for the years 2000–2016
Source: Cancer Med. 2020 Dec 13;10(8):2740–51. doi: 10.1002/cam4.3673 (PMC8026921; doi:10.1002/cam4.3673)
Supplement: Supplementary file 5 — Table S5 [file CAM4-10-2740-s005.xlsx]

## Sheet: age_data
Causes of non-cancer death by age for patients with CRC
	0-24					25-29					30-34	30-34	30-34	30-34	30-34	35-39	35-39	35-39	35-39	35-39	40-44	40-44	40-44	40-44	40-44	45-49	45-49	45-49	45-49	45-49	50-54	50-54	50-54	50-54	50-54	55-59	55-59	55-59	55-59	55-59	60-64	60-64	60-64	60-64	60-64	65-69	65-69	65-69	65-69
	Observed	Expected	SMR	CI Lower	CI Upper	Observed	Expected	SMR	CI Lower	CI Upper	Observed	Expected	SMR	CI Lower	CI Upper	Observed	Expected	SMR	CI Lower	CI Upper	Observed	Expected	SMR	CI Lower	CI Upper	Observed	Expected	SMR	CI Lower	CI Upper	Observed	Expected	SMR	CI Lower	CI Upper	Observed	Expected	SMR	CI Lower	CI Upper	Observed	Expected	SMR	CI Lower	CI Upper	Observed	Expected	SMR	CI Lower
Tuberculosis	0	0	0	0	0	0	0	0	0	0	0	0	0	0	0	0	0	0	0	0	0	0	0	0	0	0	0.0088	0	0	418.752	1	0.018	55.6627#	1.4093	310.133	2	0.0201	99.5877#	12.0605	359.745	2	0.0545	36.6695#	4.4408	132.463	0	0.2236	0	0
Syphilis	0	0	0	0	0	0	0	0	0	0	0	0	0	0	0	0	0	0	0	0	0	0	0	0	0	0	0	0	0	0	0	0	0	0	0	0	0	0	0	0	0	0	0	0	0	0	0	0	0
Septicemia	1	0.0003	3,162.5264#	80.0682	17620.5	0	0.0019	0	0	1968.3	2	0.0014	1,421.7258#	172.178	5135.76	2	0.0081	247.0116#	29.9143	892.291	5	0.0309	161.6157#	52.4762	377.157	26	0.2525	102.9709#	67.264	150.876	43	0.7627	56.3755#	40.7992	75.9374	87	1.7002	51.1716#	40.9863	63.12	120	3.6587	32.7986#	27.1933	39.219	185	8.2688	22.3731#	19.2652
Other Infectious and Parasitic Diseases including HIV	0	0	0	0	0	0	0	0	0	0	3	0.0168	178.2052#	36.7502	520.791	5	0.0358	139.6969#	45.3592	326.006	13	0.1216	106.9414#	56.9418	182.873	24	0.2815	85.2506#	54.6217	126.846	41	0.667	61.4648#	44.1082	83.3839	68	1.3659	49.7827#	38.6582	63.1114	78	2.2245	35.0647#	27.7172	43.7623	78	3.8117	20.4635#	16.1755
Diabetes Mellitus	0	0	0	0	0	0	0	0	0	0	1	0.0004	2,225.7183#	56.3503	12400.9	2	0.0202	99.0876#	12	357.938	4	0.0623	64.2072#	17.4943	164.396	18	0.3522	51.1013#	30.2859	80.7621	56	1.4598	38.3603#	28.977	49.8141	89	4.1847	21.2678#	17.0798	26.1719	198	9.5004	20.8412#	18.0392	23.9551	302	20.3497	14.8405#	13.2138
Alzheimers (ICD-9 and 10 only)	0	0	0	0	0	0	0	0	0	0	0	0	0	0	0	0	0	0	0	0	0	0.0057	0	0	650.738	0	0.025	0	0	147.654	2	0.0393	50.8523#	6.1585	183.696	3	0.2996	10.0125#	2.0648	29.2608	7	1.5403	4.5445#	1.8271	9.3633	29	6.945	4.1756#	2.7965
Diseases of Heart	1	0.0003	3,729.3834#	94.4198	20778.8	0	0.0051	0	0	717.536	8	0.0344	232.2233#	100.257	457.572	14	0.1	139.9953#	76.5367	234.888	38	0.3734	101.7767#	72.0233	139.696	76	1.5692	48.4329#	38.1596	60.621	249	6.2531	39.8201#	35.0273	45.0855	538	17.2564	31.1768#	28.5976	33.926	947	43.8263	21.6080#	20.2535	23.0293	1545	101.713	15.1898#	14.4417
Hypertension without Heart Disease	0	0	0	0	0	0	0	0	0	0	0	0	0	0	0	0	0.0023	0	0	1603.13	0	0.023	0	0	160.269	2	0.0876	22.8355#	2.7655	82.4896	13	0.4133	31.4542#	16.7481	53.7877	24	1.0173	23.5922#	15.116	35.1034	43	2.2492	19.1175#	13.8354	25.7512	64	4.7706	13.4154#	10.3315
Cerebrovascular Diseases	0	0	0	0	0	0	0	0	0	0	0	0.001	0	0	3837.97	4	0.0178	224.4783#	61.1628	574.754	5	0.0255	195.9040#	63.6095	457.175	20	0.2615	76.4949#	46.7251	118.14	29	0.8824	32.8662#	22.011	47.2013	99	3.0351	32.6182#	26.5105	39.7115	156	6.98	22.3497#	18.9801	26.145	252	17.9711	14.0226#	12.3445
Atherosclerosis	0	0	0	0	0	0	0	0	0	0	0	0	0	0	0	0	0	0	0	0	1	0.0003	3,775.8456#	95.5961	21037.7	0	0	0	0	0	1	0.0005	2,050.0557#	51.9029	11422.2	2	0.0301	66.3418#	8.0343	239.649	3	0.2974	10.0870#	2.0802	29.4785	13	0.647	20.0919#	10.6981
Aortic Aneurysm and Dissection	0	0	0	0	0	0	0	0	0	0	0	0	0	0	0	0	0	0	0	0	1	0.0004	2,652.7690#	67.1623	14780.3	0	0.006	0	0	618.287	3	0.0892	33.6468#	6.9388	98.3303	7	0.3598	19.4579#	7.8231	40.0907	22	0.72	30.5571#	19.15	46.2638	20	1.1443	17.4784#	10.6763
Other Diseases of Arteries, Arterioles, Capillaries	0	0	0	0	0	0	0	0	0	0	0	0	0	0	0	0	0	0	0	0	0	0	0	0	0	2	0.0388	51.6115#	6.2504	186.439	2	0.1584	12.6255#	1.529	45.6077	7	0.4887	14.3240#	5.759	29.513	19	0.7432	25.5637#	15.391	39.9209	30	1.5644	19.1767#	12.9384
Pneumonia and Influenza	0	0	0	0	0	1	0.0001	9,390.3784#	237.744	52319.8	0	0	0	0	0	1	0.0009	1,070.5803#	27.1047	5964.89	2	0.0061	327.8943#	39.7095	1184.47	6	0.0933	64.3277#	23.6071	140.014	10	0.3729	26.8146#	12.8587	49.3131	36	1.0611	33.9283#	23.763	46.9711	69	3.0705	22.4719#	17.4845	28.4396	101	8.2462	12.2480#	9.9762
Chronic Obstructive Pulmonary Disease and Allied Cond	0	0	0	0	0	0	0	0	0	0	0	0	0	0	0	1	0.011	90.8374#	2.2998	506.114	6	0.0348	172.3258#	63.2405	375.081	11	0.2344	46.9361#	23.4303	83.9816	32	0.8171	39.1636#	26.7878	55.2873	69	3.2379	21.3099#	16.5804	26.969	182	9.3359	19.4946#	16.7651	22.5417	342	25.3696	13.4807#	12.0897
Stomach and Duodenal Ulcers	0	0	0	0	0	0	0	0	0	0	0	0	0	0	0	0	0	0	0	0	0	0.0002	0	0	19856.4	1	0.0125	80.1375#	2.0289	446.498	3	0.0261	114.9738#	23.7104	336.002	5	0.0961	52.0297#	16.8939	121.42	7	0.1646	42.5255#	17.0975	87.6188	7	0.4202	16.6573#	6.6971
Chronic Liver Disease and Cirrhosis	1	0.0004	2,427.1767#	61.4508	13523.4	1	0.0001	12,780.8019#	323.582	71210.1	1	0.0029	345.3498#	8.7435	1924.17	2	0.0208	96.1268#	11.6414	347.243	5	0.0675	74.0760#	24.0523	172.869	23	0.3593	64.0087#	40.5761	96.0445	57	1.1195	50.9137#	38.5615	65.9646	96	2.2527	42.6149#	34.5182	52.0401	128	4.2383	30.2007#	25.1957	35.9087	140	6.1383	22.8075#	19.1861
Nephritis, Nephrotic Syndrome and Nephrosis	1	0.0003	2,871.2460#	72.6937	15997.6	1	0	0	0	0	1	0.0037	269.9056#	6.8334	1503.82	2	0.0199	100.6526#	12.1895	363.592	5	0.0374	133.8125#	43.4485	312.274	5	0.2436	20.5276#	6.6652	47.9045	39	0.8541	45.6610#	32.4695	62.4201	68	1.9491	34.8883#	27.0921	44.2292	95	4.1139	23.0922#	18.683	28.229	147	10.757	13.6656#	11.5458
Complications of Pregnancy, Childbirth, Puerperium	1	0.0032	316.5565#	8.0145	1763.74	0	0.0036	0	0	1029.56	2	0.002	1,017.4501#	123.218	3675.38	2	0.0116	172.3254#	20.8694	622.499	5	0.0216	231.6698#	75.2226	540.64	6	0.027	222.1615#	81.5294	483.552	8	0.0408	195.9515#	84.5979	386.103	0	0	0	0	0	0	0	0	0	0	0	0	0	0
Congenital Anomalies	0	0	0	0	0	0	0	0	0	0	0	0	0	0	0	1	0.0021	470.7894#	11.9194	2623.07	0	0.0015	0	0	2487.66	2	0.0156	128.3083#	15.5387	463.494	2	0.0042	475.6841#	57.6076	1718.33	3	0.0879	34.1436#	7.0412	99.782	10	0.255	39.2215#	18.8082	72.1297	4	0.2174	18.3961#	5.0123
Certain Conditions Originating in Perinatal Period	0	0	0	0	0	0	0	0	0	0	0	0	0	0	0	0	0	0	0	0	0	0	0	0	0	1	0.0036	279.9656#	7.0881	1559.87	0	0	0	0	0	0	0	0	0	0	0	0	0	0	0	0	0	0	0
Symptoms, Signs and Ill-Defined Conditions	1	0.0003	3,254.0171#	82.3846	18130.2	0	0	0	0	0	2	0.0063	314.9607#	38.1432	1137.75	2	0.0195	102.5050#	12.4138	370.283	9	0.0612	147.1286#	67.2766	279.296	25	0.2258	110.7406#	71.6655	163.475	31	0.5044	61.4649#	41.7624	87.2445	60	1.0321	58.1346#	44.3628	74.8308	64	2.1685	29.5136#	22.7291	37.6882	72	3.8489	18.7066#	14.6368
Accidents and Adverse Effects	0	0	0	0	0	4	0.0085	473.3344#	128.968	1211.92	4	0.0249	160.3607#	43.6929	410.587	8	0.0691	115.7400#	49.9683	228.054	25	0.1909	130.9599#	84.7504	193.323	39	0.6389	61.0455#	43.4094	83.4513	66	1.3029	50.6560#	39.1774	64.4469	82	2.5126	32.6356#	25.9561	40.5094	111	4.3184	25.7040#	21.1452	30.9542	148	8.7417	16.9304#	14.3127
Suicide and Self-Inflicted Injury	2	0.0046	432.8500#	52.4201	1563.6	1	0.0028	350.9155#	8.8844	1955.18	1	0.0112	89.1615#	2.2574	496.776	5	0.0252	198.5558#	64.4705	463.363	13	0.1509	86.1627#	45.878	147.341	12	0.3396	35.3408#	18.2611	61.7332	42	0.66	63.6333#	45.8613	86.0138	58	1.0359	55.9873#	42.5135	72.3766	61	1.664	36.6585#	28.0408	47.0893	62	3.7659	16.4637#	12.6226
Homicide and Legal Intervention	0	0	0	0	0	0	0	0	0	0	0	0	0	0	0	1	0.0236	42.3962#	1.0734	236.216	2	0.0433	46.1474#	5.5887	166.7	6	0.0897	66.8530#	24.5339	145.511	8	0.1871	42.7613#	18.4613	84.2568	6	0.1381	43.4450#	15.9435	94.5614	7	0.1832	38.2031#	15.3596	78.713	5	0.2289	21.8409#	7.0917
Other Cause of Death	2	0.0101	197.8859#	23.9649	714.832	8	0.0197	405.7023#	175.153	799.395	14	0.0351	399.0480#	218.163	669.535	26	0.0852	305.0400#	199.262	446.954	44	0.3109	141.5353#	102.84	190.005	88	1.2906	68.1845#	54.686	84.0052	202	3.8039	53.1033#	46.0323	60.9531	374	9.9847	37.4573#	33.7568	41.4527	540	23.0801	23.3968#	21.4648	25.4561	831	55.3945	15.0015#	13.9987
All non-cancer death causes	10	0.0195	511.8151#	245.435	941.246	16	0.0418	382.7554#	218.778	621.571	39	0.1403	278.0540#	197.724	380.109	78	0.4732	164.8420#	130.301	205.73	183	1.5692	116.6193#	100.334	134.794	393	6.4567	60.8669#	54.9972	67.1925	940	20.4369	45.9953#	43.1016	49.0322	1783	53.1462	33.5490#	32.0097	35.1432	2869	124.387	23.0651#	22.2288	23.9249	4377	290.538	15.0652#	14.6221
Causes of non-cancer death by age for patients with CC
	0-24					25-29					30-34	30-34	30-34	30-34	30-34	35-39	35-39	35-39	35-39	35-39	40-44	40-44	40-44	40-44	40-44	45-49	45-49	45-49	45-49	45-49	50-54	50-54	50-54	50-54	50-54	55-59	55-59	55-59	55-59	55-59	60-64	60-64	60-64	60-64	60-64	65-69	65-69	65-69	65-69
	Observed	Expected	SMR	CI Lower	CI Upper	Observed	Expected	SMR	CI Lower	CI Upper	Observed	Expected	SMR	CI Lower	CI Upper	Observed	Expected	SMR	CI Lower	CI Upper	Observed	Expected	SMR	CI Lower	CI Upper	Observed	Expected	SMR	CI Lower	CI Upper	Observed	Expected	SMR	CI Lower	CI Upper	Observed	Expected	SMR	CI Lower	CI Upper	Observed	Expected	SMR	CI Lower	CI Upper	Observed	Expected	SMR	CI Lower
Tuberculosis	0	0	0	0	0	0	0	0	0	0	0	0	0	0	0	0	0	0	0	0	0	0	0	0	0	0	0.0088	0	0	418.752	1	0.018	55.6627#	1.4093	310.133	2	0.0201	99.5877#	12.0605	359.745	1	0.026	38.3997	0.9722	213.95	0	0.1638	0	0
Syphilis	0	0	0	0	0	0	0	0	0	0	0	0	0	0	0	0	0	0	0	0	0	0	0	0	0	0	0	0	0	0	0	0	0	0	0	0	0	0	0	0	0	0	0	0	0	0	0	0	0
Septicemia	1	0.0003	3,162.5264#	80.0682	17620.5	0	0.0019	0	0	1968.3	2	0.0014	1,421.7258#	172.178	5135.76	1	0.0007	1,535.4552#	38.8744	8555.01	3	0.0135	222.1811#	45.8191	649.307	12	0.1654	72.5339#	37.4793	126.702	31	0.5665	54.7178#	37.1781	77.6675	64	1.144	55.9457#	43.085	71.4415	79	2.4947	31.6675#	25.0715	39.4672	129	5.3819	23.9691#	20.0116
Other Infectious and Parasitic Diseases including HIV	0	0	0	0	0	0	0	0	0	0	0	0.0063	0	0	588.569	3	0.0144	208.7041#	43.0398	609.922	5	0.0414	120.8799#	39.2494	282.093	10	0.1125	88.8549#	42.6094	163.407	19	0.3801	49.9934#	30.0993	78.0709	42	0.8962	46.8645#	33.7758	63.3472	47	1.4664	32.0522#	23.5507	42.6226	55	2.6241	20.9594#	15.7895
Diabetes Mellitus	0	0	0	0	0	0	0	0	0	0	1	0.0004	2,225.7183#	56.3503	12400.9	2	0.0076	262.0584#	31.7365	946.645	2	0.0234	85.5267#	10.3577	308.952	13	0.228	57.0204#	30.361	97.5067	35	0.8813	39.7150#	27.663	55.234	61	2.7459	22.2150#	16.9927	28.5361	135	6.7332	20.0498#	16.8104	23.7313	213	14.709	14.4810#	12.6014
Alzheimers (ICD-9 and 10 only)	0	0	0	0	0	0	0	0	0	0	0	0	0	0	0	0	0	0	0	0	0	0.0057	0	0	650.738	0	0.025	0	0	147.654	2	0.0319	62.7281#	7.5967	226.596	2	0.2459	8.132	0.9848	29.3755	5	1.1991	4.1697#	1.3539	9.7306	22	5.5655	3.9529#	2.4773
Diseases of Heart	1	0.0003	3,729.3834#	94.4198	20778.8	0	0.0046	0	0	801.499	3	0.0175	171.8584#	35.4413	502.243	7	0.043	162.8828#	65.4873	335.601	21	0.2094	100.2990#	62.0867	153.318	53	1.0216	51.8775#	38.8598	67.8571	152	3.9772	38.2180#	32.3839	44.7997	339	11.2049	30.2546#	27.1194	33.6529	623	30.4991	20.4268#	18.8541	22.0957	1085	73.1052	14.8416#	13.9715
Hypertension without Heart Disease	0	0	0	0	0	0	0	0	0	0	0	0	0	0	0	0	0.0023	0	0	1603.13	0	0.023	0	0	160.269	2	0.0638	31.3415#	3.7956	113.216	11	0.2868	38.3505#	19.1445	68.6197	19	0.7846	24.2175#	14.5805	37.8186	31	1.5062	20.5816#	13.9842	29.214	42	3.281	12.8011#	9.2259
Cerebrovascular Diseases	0	0	0	0	0	0	0	0	0	0	0	0.0003	0	0	11291.7	2	0.0152	131.1800#	15.8865	473.867	4	0.0192	208.3656#	56.7726	533.499	12	0.2028	59.1771#	30.5777	103.371	21	0.5586	37.5954#	23.2722	57.4686	67	2.1937	30.5426#	23.6701	38.788	112	5.0782	22.0549#	18.1599	26.5377	165	13.1534	12.5443#	10.7032
Atherosclerosis	0	0	0	0	0	0	0	0	0	0	0	0	0	0	0	0	0	0	0	0	0	0	0	0	0	0	0	0	0	0	1	0.0005	2,050.0557#	51.9029	11422.2	1	0.0001	7,716.6515#	195.369	42994.4	1	0.1545	6.4706	0.1638	36.052	9	0.3149	28.5801#	13.0686
Aortic Aneurysm and Dissection	0	0	0	0	0	0	0	0	0	0	0	0	0	0	0	0	0	0	0	0	1	0.0004	2,652.7690#	67.1623	14780.3	0	0.006	0	0	618.287	3	0.0527	56.9686#	11.7483	166.487	3	0.2438	12.3064#	2.5379	35.9644	15	0.4573	32.8028#	18.3595	54.1032	14	0.816	17.1574#	9.3801
Other Diseases of Arteries, Arterioles, Capillaries	0	0	0	0	0	0	0	0	0	0	0	0	0	0	0	0	0	0	0	0	0	0	0	0	0	0	0.0008	0	0	4355.96	2	0.077	25.9610#	3.144	93.7801	3	0.2658	11.2869#	2.3276	32.985	9	0.4048	22.2358#	10.1676	42.2104	20	1.1516	17.3678#	10.6087
Pneumonia and Influenza	0	0	0	0	0	1	0.0001	9,390.3784#	237.744	52319.8	0	0	0	0	0	0	0	0	0	0	0	0.0006	0	0	6557.23	6	0.0499	120.2748#	44.1387	261.788	6	0.1863	32.2039#	11.8183	70.0944	24	0.6891	34.8279#	22.3149	51.8212	44	1.9101	23.0354#	16.7376	30.924	70	5.7752	12.1209#	9.4488
Chronic Obstructive Pulmonary Disease and Allied Cond	0	0	0	0	0	0	0	0	0	0	0	0	0	0	0	1	0.0065	154.5756#	3.9135	861.24	3	0.0185	162.4041#	33.4916	474.614	6	0.1583	37.9123#	13.9132	82.5191	20	0.4964	40.2879#	24.6089	62.2213	46	2.1108	21.7922#	15.9546	29.0678	113	5.9359	19.0368#	15.689	22.8875	235	16.8552	13.9423#	12.2165
Stomach and Duodenal Ulcers	0	0	0	0	0	0	0	0	0	0	0	0	0	0	0	0	0	0	0	0	0	0.0002	0	0	19856.4	0	0.0118	0	0	312.004	3	0.0261	114.9738#	23.7104	336.002	5	0.0951	52.5941#	17.0771	122.737	6	0.112	53.5640#	19.657	116.586	5	0.362	13.8135#	4.4852
Chronic Liver Disease and Cirrhosis	1	0.0004	2,427.1767#	61.4508	13523.4	0	0	0	0	0	1	0.0007	1,407.8061#	35.6426	7843.79	2	0.0143	140.1887#	16.9775	506.41	3	0.0526	57.0165#	11.7582	166.626	13	0.2162	60.1315#	32.0175	102.827	39	0.7809	49.9444#	35.5154	68.2757	58	1.4771	39.2672#	29.8173	50.762	94	3.0531	30.7882#	24.88	37.6769	102	4.4746	22.7956#	18.5871
Nephritis, Nephrotic Syndrome and Nephrosis	1	0.0003	2,871.2460#	72.6937	15997.6	1	0	0	0	0	0	0.0021	0	0	1768.36	2	0.0196	102.2578#	12.3839	369.39	4	0.0309	129.3990#	35.2569	331.313	5	0.2073	24.1176#	7.8309	56.2824	29	0.6225	46.5844#	31.1983	66.903	48	1.3592	35.3161#	26.0393	46.8241	71	3.1336	22.6578#	17.6959	28.5797	118	7.9365	14.8681#	12.3067
Complications of Pregnancy, Childbirth, Puerperium	1	0.0032	316.5565#	8.0145	1763.74	0	0.0036	0	0	1029.56	2	0.0003	6,550.4880#	793.294	23662.6	1	0.0013	752.5274#	19.0523	4192.81	2	0.0045	446.7756#	54.1066	1613.91	5	0.0209	239.1127#	77.6393	558.009	6	0.0285	210.8383#	77.3739	458.906	0	0	0	0	0	0	0	0	0	0	0	0	0	0
Congenital Anomalies	0	0	0	0	0	0	0	0	0	0	0	0	0	0	0	1	0.0021	470.7894#	11.9194	2623.07	0	0.0015	0	0	2487.66	2	0.0156	128.3083#	15.5387	463.494	2	0.0042	475.6841#	57.6076	1718.33	2	0.0868	23.0342#	2.7896	83.2075	9	0.2364	38.0714#	17.4087	72.2714	4	0.2115	18.9087#	5.152
Certain Conditions Originating in Perinatal Period	0	0	0	0	0	0	0	0	0	0	0	0	0	0	0	0	0	0	0	0	0	0	0	0	0	0	0	0	0	0	0	0	0	0	0	0	0	0	0	0	0	0	0	0	0	0	0	0	0
Symptoms, Signs and Ill-Defined Conditions	0	0	0	0	0	0	0	0	0	0	2	0.0063	314.9607#	38.1432	1137.75	1	0.0176	56.7191#	1.436	316.019	8	0.0481	166.4213#	71.8489	327.916	17	0.1775	95.7744#	55.7921	153.344	19	0.3845	49.4123#	29.7494	77.1634	44	0.6997	62.8862#	45.6932	84.4218	39	1.2973	30.0618#	21.3769	41.0955	46	2.7127	16.9570#	12.4147
Accidents and Adverse Effects	0	0	0	0	0	2	0.0017	1,173.8429#	142.158	4240.32	2	0.0186	107.7597#	13.0502	389.265	7	0.0605	115.6989#	46.517	238.384	18	0.1534	117.3400#	69.5431	185.448	20	0.3641	54.9250#	33.5496	84.8272	38	0.6729	56.4743#	39.9646	77.5153	53	1.6653	31.8266#	23.8403	41.6299	74	2.9421	25.1523#	19.7499	31.5764	112	6.0508	18.5100#	15.241
Suicide and Self-Inflicted Injury	1	0.0042	237.9305#	6.0239	1325.66	1	0.0006	1,721.6146#	43.5875	9592.22	0	0.0065	0	0	564.953	3	0.0152	197.6978#	40.77	577.757	9	0.1086	82.8959#	37.9053	157.362	10	0.2323	43.0559#	20.647	79.1813	25	0.3996	62.5610#	40.4862	92.3523	32	0.4618	69.2984#	47.4001	97.8287	29	0.9538	30.4042#	20.3622	43.6655	39	2.3033	16.9321#	12.0404
Homicide and Legal Intervention	0	0	0	0	0	0	0	0	0	0	0	0	0	0	0	1	0.0184	54.3637#	1.3764	302.895	1	0.0316	31.6819	0.8021	176.52	6	0.0648	92.6413#	33.9977	201.641	6	0.1452	41.3314#	15.1679	89.961	4	0.104	38.4712#	10.4821	98.5015	4	0.0456	87.6689#	23.8868	224.467	1	0.0724	13.813	0.3497
Other Cause of Death	2	0.0101	197.8859#	23.9649	714.832	7	0.0147	475.6435#	191.233	980.007	8	0.0223	359.0415#	155.009	707.455	17	0.0648	262.5276#	152.932	420.332	32	0.1998	160.1963#	109.574	226.149	63	0.8777	71.7780#	55.1562	91.8352	126	2.4348	51.7486#	43.108	61.6133	233	6.4162	36.3142#	31.8007	41.2886	363	15.6944	23.1292#	20.8108	25.6353	573	38.7913	14.7714#	13.5865
All non-cancer death causes	8	0.0188	425.2297#	183.584	837.872	12	0.0272	441.7018#	228.234	771.564	21	0.0827	253.8406#	157.131	388.022	51	0.3034	168.1034#	125.164	221.025	116	0.986	117.6527#	97.2187	141.113	255	4.2311	60.2673#	53.0966	68.1365	597	13.0124	45.8793#	42.2724	49.7117	1152	34.9099	32.9993#	31.121	34.9613	1904	85.3339	22.3124#	21.3213	23.3376	3059	205.812	14.8631#	14.341
Causes of non-cancer death by age for patients with RC
	0-24					25-29					30-34	30-34	30-34	30-34	30-34	35-39	35-39	35-39	35-39	35-39	40-44	40-44	40-44	40-44	40-44	45-49	45-49	45-49	45-49	45-49	50-54	50-54	50-54	50-54	50-54	55-59	55-59	55-59	55-59	55-59	60-64	60-64	60-64	60-64	60-64	65-69	65-69	65-69	65-69
	Observed	Expected	SMR	CI Lower	CI Upper	Observed	Expected	SMR	CI Lower	CI Upper	Observed	Expected	SMR	CI Lower	CI Upper	Observed	Expected	SMR	CI Lower	CI Upper	Observed	Expected	SMR	CI Lower	CI Upper	Observed	Expected	SMR	CI Lower	CI Upper	Observed	Expected	SMR	CI Lower	CI Upper	Observed	Expected	SMR	CI Lower	CI Upper	Observed	Expected	SMR	CI Lower	CI Upper	Observed	Expected	SMR	CI Lower
Tuberculosis	0	0	0	0	0	0	0	0	0	0	0	0	0	0	0	0	0	0	0	0	0	0	0	0	0	0	0	0	0	0	0	0	0	0	0	0	0	0	0	0	1	0.0285	35.0884	0.8884	195.5	0	0.0598	0	0
Syphilis	0	0	0	0	0	0	0	0	0	0	0	0	0	0	0	0	0	0	0	0	0	0	0	0	0	0	0	0	0	0	0	0	0	0	0	0	0	0	0	0	0	0	0	0	0	0	0	0	0
Septicemia	0	0	0	0	0	0	0	0	0	0	0	0	0	0	0	1	0.0074	134.3091#	3.4004	748.322	2	0.0174	114.7112#	13.8921	414.376	14	0.0871	160.8113#	87.917	269.814	12	0.1962	61.1621#	31.6034	106.838	23	0.5562	41.3523#	26.2138	62.0487	41	1.164	35.2225#	25.2763	47.7833	56	2.8869	19.3978#	14.6529
Other Infectious and Parasitic Diseases including HIV	0	0	0	0	0	0	0	0	0	0	3	0.0106	283.9031#	58.5476	829.685	2	0.0214	93.3822#	11.309	337.329	8	0.0802	99.7525#	43.0661	196.552	14	0.169	82.8501#	45.2949	139.008	22	0.287	76.6554#	48.0395	116.057	26	0.4697	55.3502#	36.1566	81.1009	31	0.7581	40.8916#	27.7839	58.0424	23	1.1875	19.3676#	12.2774
Diabetes Mellitus	0	0	0	0	0	0	0	0	0	0	0	0	0	0	0	0	0.0126	0	0	293.881	2	0.0389	51.3957#	6.2243	185.659	5	0.1243	40.2404#	13.066	93.9077	21	0.5786	36.2968#	22.4683	55.4836	28	1.4388	19.4601#	12.9311	28.1253	63	2.7672	22.7668#	17.4947	29.1287	89	5.6407	15.7781#	12.6711
Alzheimers (ICD-9 and 10 only)	0	0	0	0	0	0	0	0	0	0	0	0	0	0	0	0	0	0	0	0	0	0	0	0	0	0	0	0	0	0	0	0.0074	0	0	495.421	1	0.0537	18.628	0.4716	103.788	2	0.3412	5.8616	0.7099	21.1741	7	1.3796	5.0741#	2.04
Diseases of Heart	0	0	0	0	0	0	0.0005	0	0	6849.55	5	0.017	294.2324#	95.5365	686.64	7	0.057	122.7475#	49.3508	252.907	17	0.164	103.6633#	60.3877	165.975	23	0.5475	42.0058#	26.6281	63.0294	97	2.276	42.6196#	34.5616	51.9923	199	6.0516	32.8841#	28.4737	37.7841	324	13.3272	24.3111#	21.7357	27.1077	460	28.6079	16.0795#	14.6435
Hypertension without Heart Disease	0	0	0	0	0	0	0	0	0	0	0	0	0	0	0	0	0	0	0	0	0	0	0	0	0	0	0.0238	0	0	155.191	2	0.1265	15.8139#	1.9151	57.1252	5	0.2327	21.4844#	6.9759	50.1374	12	0.7431	16.1496#	8.3448	28.2102	22	1.4897	14.7684#	9.2553
Cerebrovascular Diseases	0	0	0	0	0	0	0	0	0	0	0	0.0006	0	0	5814.19	2	0.0026	777.3411#	94.1396	2808.02	1	0.0063	158.0856#	4.0024	880.797	8	0.0587	136.3462#	58.8646	268.656	8	0.3238	24.7075#	10.667	48.6837	32	0.8415	38.0294#	26.0121	53.6862	44	1.9017	23.1369#	16.8113	31.0602	87	4.8176	18.0586#	14.4642
Atherosclerosis	0	0	0	0	0	0	0	0	0	0	0	0	0	0	0	0	0	0	0	0	1	0.0003	3,775.8456#	95.5961	21037.7	0	0	0	0	0	0	0	0	0	0	1	0.03	33.3141	0.8434	185.614	2	0.1429	13.9990#	1.6953	50.569	4	0.3321	12.0437#	3.2815
Aortic Aneurysm and Dissection	0	0	0	0	0	0	0	0	0	0	0	0	0	0	0	0	0	0	0	0	0	0	0	0	0	0	0	0	0	0	0	0.0365	0	0	101.063	4	0.116	34.4900#	9.3974	88.3082	7	0.2627	26.6479#	10.7138	54.9048	6	0.3283	18.2765#	6.7071
Other Diseases of Arteries, Arterioles, Capillaries	0	0	0	0	0	0	0	0	0	0	0	0	0	0	0	0	0	0	0	0	0	0	0	0	0	2	0.0379	52.7646#	6.39	190.604	0	0.0814	0	0	45.3341	4	0.2229	17.9458#	4.8896	45.9485	10	0.3385	29.5432#	14.1671	54.331	10	0.4128	24.2222#	11.6155
Pneumonia and Influenza	0	0	0	0	0	0	0	0	0	0	0	0	0	0	0	1	0.0009	1,070.5803#	27.1047	5964.89	2	0.0055	361.2090#	43.7441	1304.81	0	0.0434	0	0	85.0234	4	0.1866	21.4342#	5.8401	54.88	12	0.372	32.2617#	16.6701	56.3547	25	1.1604	21.5443#	13.9423	31.8036	31	2.4711	12.5453#	8.5239
Chronic Obstructive Pulmonary Disease and Allied Cond	0	0	0	0	0	0	0	0	0	0	0	0	0	0	0	0	0.0045	0	0	812.644	3	0.0163	183.5386#	37.8501	536.378	5	0.0761	65.7018#	21.3332	153.326	12	0.3207	37.4230#	19.337	65.3704	23	1.1271	20.4066#	12.936	30.6199	69	3.4	20.2938#	15.7898	25.6832	107	8.5144	12.5670#	10.2989
Stomach and Duodenal Ulcers	0	0	0	0	0	0	0	0	0	0	0	0	0	0	0	0	0	0	0	0	0	0	0	0	0	1	0.0007	1,525.8307#	38.6307	8501.38	0	0	0	0	0	0	0.001	0	0	3577.31	1	0.0526	19.0145	0.4814	105.942	2	0.0583	34.3217#	4.1565
Chronic Liver Disease and Cirrhosis	0	0	0	0	0	1	0.0001	12,780.8019#	323.582	71210.1	0	0.0022	0	0	1688.05	0	0.0065	0	0	564.104	2	0.0149	134.3915#	16.2754	485.468	10	0.1431	69.8651#	33.5031	128.484	18	0.3387	53.1484#	31.4991	83.9974	38	0.7757	48.9896#	34.668	67.2421	34	1.1852	28.6872#	19.8667	40.0875	38	1.6638	22.8394#	16.1625
Nephritis, Nephrotic Syndrome and Nephrosis	0	0	0	0	0	0	0	0	0	0	1	0.0016	617.6837#	15.6384	3441.51	0	0.0003	0	0	11826.7	1	0.0065	154.9527#	3.9231	863.341	0	0.0363	0	0	101.742	10	0.2316	43.1790#	20.706	79.4077	20	0.5899	33.9024#	20.7085	52.3596	24	0.9804	24.4807#	15.6852	36.4253	29	2.8205	10.2818#	6.8859
Complications of Pregnancy, Childbirth, Puerperium	0	0	0	0	0	0	0	0	0	0	0	0.0017	0	0	2221.71	1	0.0103	97.3037#	2.4635	542.142	3	0.0171	175.3779#	36.1671	512.529	1	0.0061	164.0222#	4.1527	913.873	2	0.0124	161.6997#	19.5826	584.115	0	0	0	0	0	0	0	0	0	0	0	0	0	0
Congenital Anomalies	0	0	0	0	0	0	0	0	0	0	0	0	0	0	0	0	0	0	0	0	0	0	0	0	0	0	0	0	0	0	0	0	0	0	0	1	0.001	964.4151#	24.4169	5373.38	1	0.0186	53.8660#	1.3638	300.122	0	0.0059	0	0
Certain Conditions Originating in Perinatal Period	0	0	0	0	0	0	0	0	0	0	0	0	0	0	0	0	0	0	0	0	0	0	0	0	0	1	0.0036	279.9656#	7.0881	1559.87	0	0	0	0	0	0	0	0	0	0	0	0	0	0	0	0	0	0	0
Symptoms, Signs and Ill-Defined Conditions	1	0.0003	3,254.0171#	82.3846	18130.2	0	0	0	0	0	0	0	0	0	0	1	0.0019	531.7715#	13.4633	2962.84	1	0.0131	76.3348#	1.9326	425.31	8	0.0483	165.7951#	71.5785	326.682	12	0.1198	100.1389#	51.7433	174.923	16	0.3324	48.1332#	27.5123	78.1653	25	0.8712	28.6973#	18.5714	42.3629	26	1.1362	22.8840#	14.9486
Accidents and Adverse Effects	0	0	0	0	0	2	0.0067	296.4333#	35.8994	1070.82	2	0.0064	313.2850#	37.9403	1131.69	1	0.0086	116.0284#	2.9376	646.469	7	0.0375	186.6784#	75.0544	384.629	19	0.2747	69.1578#	41.6375	107.998	28	0.63	44.4422#	29.5315	64.2313	29	0.8473	34.2257#	22.9215	49.1538	37	1.3763	26.8832#	18.9283	37.055	36	2.6909	13.3785#	9.3702
Suicide and Self-Inflicted Injury	1	0.0004	2,394.4588#	60.6224	13341.1	0	0.0023	0	0	1625.89	1	0.0047	213.3983#	5.4028	1188.98	2	0.01	199.8569#	24.2036	721.952	4	0.0423	94.5459#	25.7606	242.075	2	0.1073	18.6403#	2.2574	67.335	17	0.2604	65.2789#	38.0273	104.518	26	0.5742	45.2821#	29.5798	66.3488	32	0.7102	45.0582#	30.8198	63.6088	23	1.4626	15.7259#	9.9689
Homicide and Legal Intervention	0	0	0	0	0	0	0	0	0	0	0	0	0	0	0	0	0.0052	0	0	710.436	1	0.0118	84.9213#	2.15	473.151	0	0.025	0	0	147.654	2	0.0419	47.7134#	5.7783	172.357	2	0.0341	58.5963#	7.0963	211.67	3	0.1376	21.8015#	4.496	63.7133	4	0.1565	25.5537#	6.9625
Other Cause of Death	0	0	0	0	0	1	0.005	199.9204#	5.0615	1113.89	6	0.0128	468.6783#	171.997	1020.12	9	0.0205	439.4613#	200.95	834.234	12	0.1111	107.9898#	55.7999	188.636	25	0.4129	60.5460#	39.1822	89.3778	76	1.3691	55.5126#	43.7376	69.4823	141	3.5685	39.5127#	33.2601	46.5992	177	7.3856	23.9654#	20.5648	27.7678	258	16.6032	15.5391#	13.7007
All non-cancer death causes	2	0.0007	2,758.8362#	334.108	9965.86	4	0.0146	273.3265#	74.4723	699.824	18	0.0575	312.8725#	185.428	494.473	27	0.1698	159.0146#	104.792	231.358	67	0.5833	114.8723#	89.0244	145.884	138	2.2256	62.0069#	52.0934	73.2579	343	7.4245	46.1986#	41.4383	51.3558	631	18.2363	34.6013#	31.9539	37.4096	965	39.0531	24.7099#	23.1753	26.3195	1318	84.7263	15.5560#	14.7274
	Confidence intervals are 95%.
#	P < 0.05
[truncated: 26 more columns]

## Sheet: Heat map_cumulative incidence
Heat map of proportion of causes of non-cancer death by age for patients with CRC
Age	0-24	25-29	30-34	35-39	40-44	45-49	50-54	55-59	60-64	65-69	70-74	75-79	80-84	85+	Total
Other Cause of Death	0.2	0.5	0.358974	0.333333	0.240437	0.223919	0.214894	0.209759	0.188219	0.189856	0.182287	0.183266	0.186924	0.193357	0.19067
Syphilis	0	0	0	0	0	0	0	0	0	0	0	0	0	3.13637e-05	1.38468e-05
Certain Conditions Originating in Perinatal Period	0	0	0	0	0	0.00254453	0	0	0	0	0	0	0	3.13637e-05	2.76935e-05
Complications of Pregnancy, Childbirth, Puerperium	0.1	0	0.0512821	0.025641	0.0273224	0.0152672	0.00851064	0	0	0	0	0	0	0	0.000332323
Tuberculosis	0	0	0	0	0	0	0.00106383	0.0011217	0.000697107	0	0.000454959	0.000624415	0.000371913	0.00025091	0.000373863
Congenital Anomalies	0	0	0	0.0128205	0	0.00508906	0.00212766	0.00168256	0.00348554	0.000913868	0.000758265	0.000520346	0.000520678	0.000282273	0.000664645
Homicide and Legal Intervention	0	0	0	0.0128205	0.010929	0.0152672	0.00851064	0.00336511	0.00243987	0.00114233	0.00106157	0.00114476	0.000669444	0.000282273	0.000983121
Stomach and Duodenal Ulcers	0	0	0	0	0	0.00254453	0.00319149	0.00280426	0.00243987	0.00159927	0.00242645	0.00176917	0.00178518	0.00181909	0.00191085
Aortic Aneurysm and Dissection	0	0	0	0	0.00546448	0	0.00319149	0.00392597	0.00766818	0.00456934	0.00561116	0.00520346	0.00632252	0.00486137	0.00526177
Other Diseases of Arteries, Arterioles, Capillaries	0	0	0	0	0	0.00508906	0.00212766	0.00392597	0.00662252	0.00685401	0.00576281	0.00718077	0.00476049	0.00514365	0.00546947
Atherosclerosis	0	0	0	0	0.00546448	0	0.00106383	0.0011217	0.00104566	0.00297007	0.00348802	0.00509939	0.00505802	0.00740183	0.00548332
Suicide and Self-Inflicted Injury	0.2	0.0625	0.025641	0.0641026	0.0710383	0.0305344	0.0446809	0.0325294	0.0212618	0.014165	0.0125872	0.00728484	0.00550431	0.00178773	0.0074911
Other Infectious and Parasitic Diseases including HIV	0	0	0.0769231	0.0641026	0.0710383	0.0610687	0.043617	0.038138	0.0271872	0.0178204	0.0125872	0.0115517	0.00847962	0.00608456	0.0112436
Chronic Liver Disease and Cirrhosis	0.1	0.0625	0.025641	0.025641	0.0273224	0.0585242	0.0606383	0.0538418	0.0446148	0.0319854	0.0194116	0.0111354	0.00676882	0.00244637	0.0118805
Symptoms, Signs and Ill-Defined Conditions	0.1	0	0.0512821	0.025641	0.0491803	0.0636132	0.0329787	0.0336511	0.0223074	0.0164496	0.0122839	0.0132168	0.013017	0.0171246	0.0165469
Hypertension without Heart Disease	0	0	0	0	0	0.00508906	0.0138298	0.0134605	0.0149878	0.0146219	0.0131938	0.0123842	0.0162898	0.0209509	0.0171562
Septicemia	0.1	0	0.0512821	0.025641	0.0273224	0.0661578	0.0457447	0.0487942	0.0418264	0.0422664	0.0345769	0.0310126	0.0240256	0.016905	0.0257411
Accidents and Adverse Effects	0	0.25	0.102564	0.102564	0.136612	0.0992366	0.0702128	0.0459899	0.0386894	0.0338131	0.0309372	0.0257051	0.0251413	0.02553	0.0289398
Nephritis, Nephrotic Syndrome and Nephrosis	0.1	0.0625	0.025641	0.025641	0.0273224	0.0127226	0.0414894	0.038138	0.0331126	0.0335846	0.0324537	0.0333021	0.0318358	0.0246519	0.0292444
Pneumonia and Influenza	0	0.0625	0	0.0128205	0.010929	0.0152672	0.0106383	0.0201907	0.0240502	0.0230752	0.0260843	0.0324696	0.0331003	0.0389851	0.0332046
Diabetes Mellitus	0	0	0.025641	0.025641	0.0218579	0.0458015	0.0595745	0.0499159	0.0690136	0.068997	0.0592963	0.0535956	0.044704	0.0253732	0.0413465
Alzheimers	0	0	0	0	0	0	0.00212766	0.00168256	0.00243987	0.00662554	0.0147103	0.0269539	0.0449271	0.0754297	0.0471621
Cerebrovascular Diseases	0	0	0	0.0512821	0.0273224	0.0508906	0.0308511	0.0555244	0.0543743	0.0575737	0.0643009	0.0744094	0.0858375	0.0813574	0.0754926
Chronic Obstructive Pulmonary Disease and Allied Cond	0	0	0	0.0128205	0.0327869	0.0279898	0.0340426	0.0386988	0.0634367	0.0781357	0.101001	0.1023	0.0912675	0.0610337	0.0756726
Diseases of Heart	0.1	0	0.205128	0.179487	0.20765	0.193384	0.264894	0.301739	0.33008	0.352981	0.364726	0.359871	0.36269	0.388878	0.367687
Total	1	1	1	1	1	1	1	1	1	1	1	1	1	1	1

## Sheet: Heat map_SMR_CRC
Heat map of SMRs for causes of non-cancer death by age for patients with CRC
Age	0-24	25-29	30-34	35-39	40-44	45-49	50-54	55-59	60-64	65-69	70-74	75-79	80-84	85+	Total
Other Cause of Death	197.886	405.702	399.048	305.04	141.535	68.1845	53.1033	37.4573	23.3968	15.0015	8.4487	4.958	3.0803	2.0123	3.0799
Syphilis														1.0982	1.0982
Certain Conditions Originating in Perinatal Period						279.966								1.8768	3.5172
Complications of Pregnancy, Childbirth, Puerperium	316.557		1017.45	172.325	231.67	222.161	195.952								218.719
Tuberculosis							55.6627	99.5877	36.6695		8.7016	6.2641	3.1948	4.8905	5.5918
Congenital Anomalies				470.789		128.308	475.684	34.1436	39.2215	18.3961	41.084	8.263	2.7822	2.3405	6.2567
Homicide and Legal Intervention				42.3962	46.1474	66.853	42.7613	43.445	38.2031	21.8409	8.5946	9.3069	10.5943	1.4835	7.2401
Stomach and Duodenal Ulcers						80.1375	114.974	52.0297	42.5255	16.6573	14.5239	6.8636	3.9779	2.5277	4.147
Aortic Aneurysm and Dissection					2652.77		33.6468	19.4579	30.5571	17.4784	10.1872	5.001	4.2644	2.532	3.9135
Other Diseases of Arteries, Arterioles, Capillaries						51.6115	12.6255	14.324	25.5637	19.1767	8.3758	7.3328	3.1884	2.0726	3.4011
Atherosclerosis					3775.85		2050.06	66.3418	10.087	20.0919	9.5359	6.4526	3.0978	2.1632	2.7881
Suicide and Self-Inflicted Injury	432.85	350.916	89.1615	198.556	86.1627	35.3408	63.6333	55.9873	36.6585	16.4637	13.2031	8.4563	5.8075	3.1831	10.2319
Other Infectious and Parasitic Diseases including HIV			178.205	139.697	106.941	85.2506	61.4648	49.7827	35.0647	20.4635	10.8982	9.1211	4.7913	3.0461	7.0126
Chronic Liver Disease and Cirrhosis	2427.18	12780.8	345.35	96.1268	74.076	64.0087	50.9137	42.6149	30.2007	22.8075	14.1093	7.7304	5.1447	2.963	10.5762
Symptoms, Signs and Ill-Defined Conditions	3254.02		314.961	102.505	147.129	110.741	61.4649	58.1346	29.5136	18.7066	8.4088	5.7351	3.307	1.9021	3.1479
Hypertension without Heart Disease						22.8355	31.4542	23.5922	19.1175	13.4154	8.1885	4.4491	3.0018	2.0329	2.7688
Septicemia	3162.53		1421.73	247.012	161.616	102.971	56.3755	51.1716	32.7986	22.3731	13.0094	7.436	4.5469	2.745	5.4728
Accidents and Adverse Effects		473.334	160.361	115.74	130.96	61.0455	50.656	32.6356	25.704	16.9304	9.6974	5.0342	3.0178	2.0534	3.5048
Nephritis, Nephrotic Syndrome and Nephrosis	2871.25		269.906	100.653	133.812	20.5276	45.661	34.8883	23.0922	13.6656	9.1827	5.5973	3.9169	2.236	3.7765
Pneumonia and Influenza		9390.38		1070.58	327.894	64.3277	26.8146	33.9283	22.4719	12.248	8.1262	5.8092	3.3486	2.1129	2.9645
Diabetes Mellitus			2225.72	99.0876	64.2072	51.1013	38.3603	21.2678	20.8412	14.8405	9.4138	6.0931	4.4609	2.4289	4.7413
Alzheimers (ICD-9 and 10 only)							50.8523	10.0125	4.5445	4.1756	3.4284	2.6253	2.0503	1.7923	1.9219
Cerebrovascular Diseases				224.478	195.904	76.4949	32.8662	32.6182	22.3497	14.0226	8.477	5.3661	3.9005	2.2706	3.3028
Chronic Obstructive Pulmonary Disease and Allied Cond				90.8374	172.326	46.9361	39.1636	21.3099	19.4946	13.4807	10.2415	6.108	3.8869	2.4101	3.937
Diseases of Heart	3729.38		232.223	139.995	101.777	48.4329	39.8201	31.1768	21.608	15.1898	9.8192	5.497	3.402	2.1942	3.2665
All non-cancer death causes	511.815	382.755	278.054	164.842	116.619	60.8669	45.9953	33.549	23.0651	15.0652	9.2703	5.4073	3.3879	2.1426	3.3076
SMR value
	Higher														Lower
Blank, no observed value was shown in CRC group
Red value, SMR have no statistical significance
