# Supplementary material for: Analyzing non‐cancer causes of death of colorectal carcinoma patients in the US population for the years 2000–2016
Source: Cancer Med. 2020 Dec 13;10(8):2740–51. doi: 10.1002/cam4.3673 (PMC8026921; doi:10.1002/cam4.3673)
Supplement: Supplementary file 6 — Table S6 [file CAM4-10-2740-s006.xlsx]

## Sheet: subgroup_data
Causes of non-cancer death by age for male patients with CRC
	0-24				25-29				30-34				35-39				40-44				45-49				50-54				55-59				60-64				65-69				70-74				75-79				80-84
	Observed	SMR	CI Lower	CI Upper	Observed	SMR	CI Lower	CI Upper	Observed	SMR	CI Lower	CI Upper	Observed	SMR	CI Lower	CI Upper	Observed	SMR	CI Lower	CI Upper	Observed	SMR	CI Lower	CI Upper	Observed	SMR	CI Lower	CI Upper	Observed	SMR	CI Lower	CI Upper	Observed	SMR	CI Lower	CI Upper	Observed	SMR	CI Lower	CI Upper	Observed	SMR	CI Lower	CI Upper	Observed	SMR	CI Lower	CI Upper	Observed
Tuberculosis	0	0	0	0	0	0	0	0	0	0	0	0	0	0	0	0	0	0	0	0	0	0	0	418.752	1	55.6627#	1.4093	310.133	2	99.5877#	12.0605	359.745	1	25.5517	0.6469	142.365	0	0	0	16.4957	3	9.2584#	1.9093	27.0571	6	8.3304#	3.0571	18.1318	2
Syphilis	0	0	0	0	0	0	0	0	0	0	0	0	0	0	0	0	0	0	0	0	0	0	0	0	0	0	0	0	0	0	0	0	0	0	0	0	0	0	0	0	0	0	0	0	0	0	0	0	0
Septicemia	0	0	0	0	0	0	0	1968.3	1	798.1868#	20.2083	4447.21	0	0	0	0	2	164.8506#	19.9642	595.497	14	87.2450#	47.6977	146.382	25	45.6226#	29.5246	67.348	47	37.9299#	27.8695	50.4387	71	26.7666#	20.9049	33.7624	115	20.1639#	16.6474	24.2037	137	11.9503#	10.0331	14.1272	158	6.4440#	5.4784	7.5308	170
Other Infectious and Parasitic Diseases including HIV	0	0	0	0	0	0	0	0	2	147.9935#	17.9227	534.603	3	89.8699#	18.5333	262.638	11	96.9879#	48.416	173.538	20	79.9901#	48.86	123.538	35	60.8892#	42.4115	84.6821	47	44.4208#	32.6388	59.0703	53	29.7622#	22.2939	38.9296	52	18.2890#	13.6591	23.9836	45	8.1462#	5.9419	10.9003	65	8.0263#	6.1945	10.2301	54
Diabetes Mellitus	0	0	0	0	0	0	0	0	0	0	0	0	1	50.6428#	1.2822	282.163	4	81.2372#	22.1344	208	10	34.1159#	16.3599	62.7404	42	34.6581#	24.9785	46.8477	59	17.4417#	13.2774	22.4985	124	17.2445#	14.3431	20.5605	198	13.2861#	11.4999	15.2712	244	8.8103#	7.7394	9.9879	280	5.2805#	4.68	5.9366	312
Alzheimers (ICD-9 and 10 only)	0	0	0	0	0	0	0	0	0	0	0	0	0	0	0	0	0	0	0	650.738	0	0	0	147.654	1	27.4681	0.6954	153.042	1	4.6088	0.1167	25.6787	5	4.8814#	1.585	11.3915	15	3.5604#	1.9927	5.8724	50	3.2280#	2.3959	4.2557	122	2.5175#	2.0906	3.0059	255
Diseases of Heart	0	0	0	0	0	0	0	832.825	7	242.5868#	97.5325	499.822	7	83.5490#	33.591	172.143	29	92.2395#	61.7743	132.471	49	39.5886#	29.2879	52.3382	176	34.2361#	29.3648	39.6846	380	26.4144#	23.825	29.2084	705	19.7906#	18.3565	21.307	1100	13.8491#	13.0426	14.6923	1622	9.0036#	8.5707	9.4527	2167	5.1832#	4.9673	5.4062	2706
Hypertension without Heart Disease	0	0	0	0	0	0	0	0	0	0	0	0	0	0	0	3266.11	0	0	0	312.121	0	0	0	57.2485	8	21.1617#	9.1361	41.697	17	18.6675#	10.8745	29.8884	27	14.6061#	9.6255	21.2511	45	13.2925#	9.6956	17.7864	43	6.4942#	4.6999	8.7476	55	4.0230#	3.0307	5.2365	99
Cerebrovascular Diseases	0	0	0	0	0	0	0	0	0	0	0	5814.19	3	318.6770#	65.7188	931.309	3	260.3464#	53.6897	760.843	11	72.8090#	36.346	130.275	10	17.9992#	8.6313	33.1012	56	25.6171#	19.3509	33.266	92	17.5579#	14.1542	21.5333	158	12.3410#	10.4917	14.4224	233	7.3144#	6.4053	8.3164	368	4.8723#	4.3872	5.3965	519
Atherosclerosis	0	0	0	0	0	0	0	0	0	0	0	0	0	0	0	0	0	0	0	0	0	0	0	0	0	0	0	0	1	33.3141	0.8434	185.614	3	10.5157#	2.1686	30.7314	8	15.9149#	6.8709	31.3588	14	9.4323#	5.1567	15.8258	32	7.5219#	5.145	10.6187	31
Aortic Aneurysm and Dissection	0	0	0	0	0	0	0	0	0	0	0	0	0	0	0	0	1	2,652.7690#	67.1623	14780.3	0	0	0	0	2	28.7465#	3.4813	103.842	5	17.5518#	5.699	40.9601	15	24.1902#	13.5391	39.8981	16	17.9992#	10.2881	29.2295	25	10.4738#	6.7781	15.4614	29	4.3789#	2.9326	6.2889	51
Other Diseases of Arteries, Arterioles, Capillaries	0	0	0	0	0	0	0	0	0	0	0	0	0	0	0	0	0	0	0	0	0	0	0	109.177	1	7.6911	0.1947	42.8523	4	9.5173#	2.5931	24.3681	15	24.3175#	13.6103	40.108	20	16.7221#	10.2143	25.8259	26	7.5178#	4.9109	11.0153	43	7.1138#	5.1483	9.5822	31
Pneumonia and Influenza	0	0	0	0	0	0	0	0	0	0	0	0	1	1,070.5803#	27.1047	5964.89	1	505.1083#	12.7882	2814.28	4	50.1504#	13.6643	128.405	6	20.6201#	7.5672	44.8812	22	28.3071#	17.7399	42.8573	42	18.1632#	13.0904	24.5513	60	9.5343#	7.2757	12.2725	112	7.7040#	6.3435	9.2699	185	5.3332#	4.5924	6.1596	251
Chronic Obstructive Pulmonary Disease and Allied Cond	0	0	0	0	0	0	0	0	0	0	0	0	0	0	0	861.092	4	171.6195#	46.7605	439.414	4	27.8915#	7.5995	71.4133	17	28.5993#	16.6602	45.7903	42	17.7404#	12.7857	23.9799	115	16.8234#	13.8894	20.194	190	10.7575#	9.2822	12.4007	383	9.1212#	8.2305	10.0821	525	5.4417#	4.9861	5.9277	618
Stomach and Duodenal Ulcers	0	0	0	0	0	0	0	0	0	0	0	0	0	0	0	0	0	0	0	0	0	0	0	0	1	101.0317#	2.5579	562.912	2	58.7107#	7.1101	212.083	3	26.6584#	5.4976	77.9073	4	12.4725#	3.3983	31.9346	11	16.6459#	8.3096	29.7842	8	6.5552#	2.8301	12.9164	9
Chronic Liver Disease and Cirrhosis	1	2,427.1767#	61.4508	13523.4	0	0	0	0	0	0	0	7038.76	0	0	0	254.012	4	78.9567#	21.5131	202.161	15	49.0390#	27.4467	80.8823	43	45.9811#	33.2768	61.9362	73	37.3827#	29.3021	47.0032	94	27.0027#	21.8209	33.0445	97	20.3287#	16.4852	24.7993	83	12.5639#	10.0071	15.5748	69	6.7977#	5.289	8.603	56
Nephritis, Nephrotic Syndrome and Nephrosis	0	0	0	0	1	0	0	0	1	269.9056#	6.8334	1503.82	2	110.9380#	13.4351	400.746	4	117.4517#	32.0016	300.723	5	24.8064#	8.0546	57.8899	26	50.0044#	32.6645	73.268	41	29.1538#	20.9213	39.5504	61	20.2668#	15.5025	26.0336	100	13.3316#	10.8471	16.2148	118	7.6566#	6.3376	9.1693	182	4.9464#	4.2539	5.7196	237
Complications of Pregnancy, Childbirth, Puerperium	0	0	0	0	0	0	0	0	0	0	0	0	0	0	0	0	0	0	0	0	0	0	0	0	0	0	0	0	0	0	0	0	0	0	0	0	0	0	0	0	0	0	0	0	0	0	0	0	0
Congenital Anomalies	0	0	0	0	0	0	0	0	0	0	0	0	1	470.7894#	11.9194	2623.07	0	0	0	0	0	0	0	421.383	2	475.6841#	57.6076	1718.33	2	34.7888#	4.2131	125.669	5	27.9427#	9.0729	65.2089	1	5.607	0.142	31.2401	4	70.5574#	19.2245	180.655	3	5.4093#	1.1155	15.8083	3
Certain Conditions Originating in Perinatal Period	0	0	0	0	0	0	0	0	0	0	0	0	0	0	0	0	0	0	0	0	1	279.9656#	7.0881	1559.87	0	0	0	0	0	0	0	0	0	0	0	0	0	0	0	0	0	0	0	0	0	0	0	0	0
Symptoms, Signs and Ill-Defined Conditions	1	3,254.0171#	82.3846	18130.2	0	0	0	0	2	2,487.7100#	301.273	8986.46	0	0	0	529.305	5	119.7250#	38.8744	279.398	19	109.5500#	65.9563	171.076	21	53.0949#	32.8666	81.1612	45	54.6394#	39.8544	73.1118	37	22.7514#	16.0191	31.3598	47	17.8288#	13.0999	23.7085	44	6.9592#	5.0566	9.3424	70	5.7023#	4.4452	7.2045	83
Accidents and Adverse Effects	0	0	0	0	2	429.2863#	51.9886	1550.73	3	166.8339#	34.4052	487.559	5	97.8609#	31.7752	228.375	16	113.0263#	64.6043	183.548	28	49.9394#	33.1844	72.1764	49	42.8545#	31.704	56.656	60	27.1674#	20.7316	34.9699	83	22.8127#	18.1702	28.2797	102	15.6792#	12.7845	19.0335	143	9.1590#	7.7194	10.7892	154	4.7946#	4.0672	5.6145	186
Suicide and Self-Inflicted Injury	1	237.9305#	6.0239	1325.66	1	1,721.6146#	43.5875	9592.22	0	0	0	419.219	5	250.2120#	81.2432	583.911	10	71.3277#	34.2044	131.174	11	34.9126#	17.4283	62.4683	38	64.6162#	45.7263	88.6908	47	51.3404#	37.723	68.2719	54	35.4977#	26.667	46.3168	52	15.1346#	11.3032	19.847	77	13.1359#	10.3666	16.4176	60	8.1780#	6.2407	10.5267	67
Homicide and Legal Intervention	0	0	0	0	0	0	0	0	0	0	0	0	1	53.0703#	1.3436	295.689	2	60.6802#	7.3487	219.198	4	47.9898#	13.0756	122.873	6	34.8959#	12.8062	75.9536	5	50.2191#	16.306	117.195	4	29.8240#	8.126	76.3612	4	25.1695#	6.8578	64.4439	5	9.5855#	3.1124	22.3693	6	11.5504#	4.2388	25.1403	5
Other Cause of Death	1	117.4782#	2.9743	654.546	4	377.7378#	102.921	967.159	6	227.0996#	83.3416	494.3	16	256.7441#	146.751	416.936	23	93.4843#	59.261	140.272	53	53.5520#	40.1141	70.0473	128	44.8123#	37.3858	53.282	230	31.0639#	27.1788	35.3486	323	18.4095#	16.4563	20.5307	519	13.3368#	12.2139	14.5351	716	7.5838#	7.0384	8.1603	987	4.6568#	4.3707	4.9566	1250
All non-cancer death causes	4	297.7422#	81.1247	762.338	8	361.4576#	156.052	712.216	22	214.6518#	134.521	324.985	45	129.8499#	94.7134	173.749	119	96.6624#	80.0768	115.671	248	48.7267#	42.8504	55.1837	638	39.4487#	36.4466	42.6321	1188	28.1640#	26.5851	29.8123	1932	19.8527#	18.9772	20.7581	2903	13.5358#	13.0479	14.0374	4138	8.4717#	8.2156	8.7339	5574	5.0530#	4.9212	5.1874	6995
Causes of non-cancer death by age for female patients with CRC
	0-24				25-29				30-34				35-39				40-44				45-49				50-54				55-59				60-64				65-69				70-74				75-79				80-84
	Observed	SMR	CI Lower	CI Upper	Observed	SMR	CI Lower	CI Upper	Observed	SMR	CI Lower	CI Upper	Observed	SMR	CI Lower	CI Upper	Observed	SMR	CI Lower	CI Upper	Observed	SMR	CI Lower	CI Upper	Observed	SMR	CI Lower	CI Upper	Observed	SMR	CI Lower	CI Upper	Observed	SMR	CI Lower	CI Upper	Observed	SMR	CI Lower	CI Upper	Observed	SMR	CI Lower	CI Upper	Observed	SMR	CI Lower	CI Upper	Observed
Tuberculosis	0	0	0	0	0	0	0	0	0	0	0	0	0	0	0	0	0	0	0	0	0	0	0	0	0	0	0	0	0	0	0	0	1	64.9142#	1.6435	361.679	0	0	0	0	0	0	0	177.9	0	0	0	15.5269	3
Syphilis	0	0	0	0	0	0	0	0	0	0	0	0	0	0	0	0	0	0	0	0	0	0	0	0	0	0	0	0	0	0	0	0	0	0	0	0	0	0	0	0	0	0	0	0	0	0	0	0	0
Septicemia	1	3,162.5264#	80.0682	17620.5	0	0	0	0	1	6,497.6615#	164.506	36202.7	2	247.0116#	29.9143	892.291	3	159.5287#	32.8987	466.211	12	130.3911#	67.375	227.767	18	83.8108#	49.6716	132.457	40	86.7615#	61.9837	118.144	49	48.7012#	36.0295	64.3856	70	27.2842#	21.2694	34.472	91	15.0122#	12.0869	18.4317	140	8.9995#	7.5706	10.6198	153
Other Infectious and Parasitic Diseases including HIV	0	0	0	0	0	0	0	0	1	301.1667#	7.6249	1677.99	2	829.8087#	100.494	2997.55	2	245.5292#	29.7347	886.936	4	127.0167#	34.6078	325.213	6	65.0519#	23.8729	141.591	21	68.2096#	42.2228	104.266	25	56.3474#	36.465	83.1798	26	26.8475#	17.5377	39.3377	38	18.1652#	12.8548	24.9332	46	11.2988#	8.2722	15.0711	60
Diabetes Mellitus	0	0	0	0	0	0	0	0	1	2,225.7183#	56.3503	12400.9	1	2,283.0879#	57.8028	12720.6	0	0	0	282.461	8	135.3107#	58.4176	266.616	14	56.4510#	30.8623	94.7152	30	37.4049#	25.237	53.3979	74	32.0385#	25.1571	40.2214	104	19.0933#	15.6006	23.1347	147	10.6216#	8.974	12.4841	235	7.4612#	6.5377	8.4787	289
Alzheimers (ICD-9 and 10 only)	0	0	0	0	0	0	0	0	0	0	0	0	0	0	0	0	0	0	0	0	0	0	0	0	1	342.0366#	8.6596	1905.71	2	24.1983#	2.9305	87.4127	2	3.8757	0.4694	14.0004	14	5.1243#	2.8015	8.5978	47	3.6707#	2.6971	4.8813	137	2.7294#	2.2915	3.2265	349
Diseases of Heart	1	3,729.3834#	94.4198	20778.8	0	0	0	5183.35	1	178.7647#	4.5259	996.013	7	431.5616#	173.51	889.182	9	152.6262#	69.7904	289.732	27	81.4601#	53.6827	118.52	73	65.6262#	51.4404	82.515	158	55.0458#	46.7973	64.3295	242	29.5003#	25.9003	33.4608	445	19.9682#	18.1558	21.9126	783	12.0878#	11.2558	12.9649	1291	6.1189#	5.7896	6.462	2170
Hypertension without Heart Disease	0	0	0	0	0	0	0	0	0	0	0	0	0	0	0	3148.57	0	0	0	329.422	2	86.4053#	10.4641	312.125	5	141.8121#	46.046	330.942	7	65.6615#	26.3993	135.288	16	39.9299#	22.8234	64.8437	19	13.7159#	8.2579	21.4191	44	10.9908#	7.9859	14.7546	64	4.8947#	3.7695	6.2504	120
Cerebrovascular Diseases	0	0	0	0	0	0	0	0	0	0	0	11291.7	1	118.9743#	3.0122	662.883	2	142.8612#	17.3012	516.064	9	81.5401#	37.2853	154.789	19	58.1419#	35.0052	90.7958	43	50.6433#	36.6508	68.2162	64	36.7780#	28.3235	46.9647	94	18.1881#	14.6978	22.2576	191	10.5159#	9.0773	12.1176	347	6.0122#	5.3962	6.6792	635
Atherosclerosis	0	0	0	0	0	0	0	0	0	0	0	0	0	0	0	0	1	3,775.8456#	95.5961	21037.7	0	0	0	0	1	2,050.0557#	51.9029	11422.2	1	7,716.6515#	195.369	42994.4	0	0	0	304.223	5	34.6366#	11.2464	80.8302	9	9.7017#	4.4362	18.4168	17	5.0904#	2.9654	8.1503	37
Aortic Aneurysm and Dissection	0	0	0	0	0	0	0	0	0	0	0	0	0	0	0	0	0	0	0	0	0	0	0	618.287	1	51.0524#	1.2925	284.446	2	26.7091#	3.2346	96.4825	7	70.0852#	28.1779	144.402	4	15.6656#	4.2683	40.1101	12	9.6377#	4.9799	16.8351	21	6.2216#	3.8513	9.5104	34
Other Diseases of Arteries, Arterioles, Capillaries	0	0	0	0	0	0	0	0	0	0	0	0	0	0	0	0	0	0	0	0	2	402.9939#	48.8044	1455.75	1	35.224	0.8918	196.255	3	43.8582#	9.0446	128.172	4	31.6454#	8.6223	81.0247	10	27.1461#	13.0176	49.9226	12	11.1276#	5.7498	19.4378	26	7.7263#	5.047	11.3208	33
Pneumonia and Influenza	0	0	0	0	1	9,390.3784#	237.744	52319.8	0	0	0	0	0	0	0	0	1	242.7329#	6.1455	1352.42	2	148.0120#	17.9249	534.67	4	48.8090#	13.2988	124.97	14	49.3183#	26.9628	82.7477	27	35.6140#	23.4699	51.8166	41	20.9918#	15.0641	28.4778	60	9.0524#	6.9079	11.6522	127	6.6773#	5.5666	7.9448	194
Chronic Obstructive Pulmonary Disease and Allied Cond	0	0	0	0	0	0	0	0	0	0	0	0	1	148.7049#	3.7649	828.531	2	173.7559#	21.0426	627.666	7	76.9666#	30.9446	158.581	15	67.3653#	37.7039	111.109	27	31.0182#	20.4412	45.1299	67	26.7977#	20.7679	34.0322	152	19.7210#	16.7105	23.1173	283	12.2832#	10.8937	13.8009	458	7.1052#	6.4693	7.7867	609
Stomach and Duodenal Ulcers	0	0	0	0	0	0	0	0	0	0	0	0	0	0	0	0	0	0	0	19856.4	1	80.1375#	2.0289	446.498	2	123.4948#	14.9558	446.106	3	48.3609#	9.9732	141.331	4	76.8163#	20.9298	196.68	3	30.1415#	6.2159	88.0861	5	11.3427#	3.6829	26.4701	9	7.1632#	3.2754	13.5979	15
Chronic Liver Disease and Cirrhosis	0	0	0	0	1	12,780.8019#	323.582	71210.1	1	421.6680#	10.6757	2349.38	2	318.3002#	38.5476	1149.81	1	59.3908#	1.5036	330.904	8	149.6819#	64.622	294.933	14	75.9321#	41.5128	127.401	23	76.6769#	48.6066	115.053	34	44.9033#	31.0968	62.7478	43	31.4613#	22.7687	42.3781	45	18.2496#	13.3114	24.4194	38	10.2952#	7.2855	14.1309	35
Nephritis, Nephrotic Syndrome and Nephrosis	1	2,871.2460#	72.6937	15997.6	0	0	0	0	0	0	0	0	0	0	0	2002.38	1	302.1901#	7.6508	1683.7	0	0	0	87.801	13	38.9029#	20.7141	66.5251	27	49.7472#	32.7837	72.3795	34	30.7942#	21.3259	43.0318	47	14.4349#	10.6062	19.1953	96	12.1623#	9.8515	14.8522	138	6.7727#	5.6899	8.0016	191
Complications of Pregnancy, Childbirth, Puerperium	1	316.5565#	8.0145	1763.74	0	0	0	1029.56	2	1,017.4501#	123.218	3675.38	2	172.3254#	20.8694	622.499	5	231.6698#	75.2226	540.64	6	222.1615#	81.5294	483.552	8	195.9515#	84.5979	386.103	0	0	0	0	0	0	0	0	0	0	0	0	0	0	0	0	0	0	0	0	0
Congenital Anomalies	0	0	0	0	0	0	0	0	0	0	0	0	0	0	0	0	0	0	0	2487.66	2	292.6876#	35.4458	1057.29	0	0	0	0	1	32.9223	0.8335	183.432	5	65.7682#	21.3548	153.481	3	76.7492#	15.8275	224.294	1	15.3822	0.3894	85.704	2	39.5950#	4.7951	143.031	4
Certain Conditions Originating in Perinatal Period	0	0	0	0	0	0	0	0	0	0	0	0	0	0	0	0	0	0	0	0	0	0	0	0	0	0	0	0	0	0	0	0	0	0	0	0	0	0	0	0	0	0	0	0	0	0	0	0	0
Symptoms, Signs and Ill-Defined Conditions	0	0	0	0	0	0	0	0	0	0	0	665.137	2	159.4647#	19.3119	576.041	4	206.0942#	56.1537	527.683	6	114.6877#	42.0884	249.627	10	91.8821#	44.061	168.974	15	71.9402#	40.2644	118.654	27	49.7958#	32.8157	72.4502	25	20.6149#	13.3409	30.4317	37	11.1776#	7.87	15.4068	57	5.7759#	4.3746	7.4834	92
Accidents and Adverse Effects	0	0	0	0	2	527.4554#	63.8773	1905.35	1	143.6407#	3.6367	800.315	3	166.4126#	34.3183	486.328	9	182.4148#	83.4116	346.28	11	140.6863#	70.2301	251.727	17	106.5815#	62.0877	170.647	22	72.3529#	45.3432	109.543	28	41.1721#	27.3586	59.5052	46	20.5701#	15.0599	27.4377	61	11.2473#	8.6033	14.4476	93	5.4885#	4.4299	6.7237	152
Suicide and Self-Inflicted Injury	1	2,394.4588#	60.6224	13341.1	0	0	0	1625.89	1	413.8711#	10.4783	2305.94	0	0	0	709.566	3	280.9149#	57.9314	820.953	1	40.8518#	1.0343	227.611	4	55.5993#	15.1489	142.356	11	91.2931#	45.5732	163.349	7	49.0249#	19.7105	101.01	10	30.3000#	14.53	55.7229	6	14.1302#	5.1855	30.7554	10	10.6263#	5.0957	19.5421	7
Homicide and Legal Intervention	0	0	0	0	0	0	0	0	0	0	0	0	0	0	0	777.572	0	0	0	355.394	2	312.5862#	37.8556	1129.17	2	132.0577#	15.9928	477.038	1	25.9456	0.6569	144.56	3	61.0862#	12.5974	178.52	1	14.2845	0.3617	79.5882	2	6.8297	0.8271	24.6711	5	7.5477#	2.4507	17.6138	4
Other Cause of Death	1	627.1102#	15.8771	3494.03	4	438.1382#	119.378	1121.81	8	923.4273#	398.67	1819.52	10	436.3792#	209.261	802.517	21	323.8445#	200.465	495.031	35	116.3089#	81.0134	161.757	74	78.0963#	61.3224	98.0428	144	55.8006#	47.0591	65.695	217	39.2068#	34.1635	44.785	312	18.9326#	16.8899	21.1543	486	10.1549#	9.272	11.0992	774	5.4039#	5.0298	5.7984	1263
All non-cancer death causes	6	982.9837#	360.738	2139.54	8	406.7200#	175.593	801.401	17	450.1054#	262.203	720.662	33	260.6091#	179.391	365.992	64	189.2815#	145.77	241.708	145	106.0645#	89.5037	124.801	302	70.8263#	63.0626	79.2818	595	54.2651#	49.9919	58.806	937	34.6137#	32.4326	36.9029	1474	19.3768#	18.4001	20.3918	2456	11.0206#	10.5891	11.4653	4035	5.9874#	5.8041	6.175	6449
Causes of non-cancer death by age for white patients with CRC
	0-24				25-29				30-34				35-39				40-44				45-49				50-54				55-59				60-64				65-69				70-74				75-79				80-84
	Observed	SMR	CI Lower	CI Upper	Observed	SMR	CI Lower	CI Upper	Observed	SMR	CI Lower	CI Upper	Observed	SMR	CI Lower	CI Upper	Observed	SMR	CI Lower	CI Upper	Observed	SMR	CI Lower	CI Upper	Observed	SMR	CI Lower	CI Upper	Observed	SMR	CI Lower	CI Upper	Observed	SMR	CI Lower	CI Upper	Observed	SMR	CI Lower	CI Upper	Observed	SMR	CI Lower	CI Upper	Observed	SMR	CI Lower	CI Upper	Observed
Tuberculosis	0	0	0	0	0	0	0	0	0	0	0	0	0	0	0	0	0	0	0	0	0	0	0	0	1	165.5739#	4.192	922.519	1	49.7938#	1.2607	277.433	0	0	0	281.713	0	0	0	53.6327	2	13.1660#	1.5945	47.5601	1	2.4289	0.0615	13.5327	0
Syphilis	0	0	0	0	0	0	0	0	0	0	0	0	0	0	0	0	0	0	0	0	0	0	0	0	0	0	0	0	0	0	0	0	0	0	0	0	0	0	0	0	0	0	0	0	0	0	0	0	0
Septicemia	0	0	0	0	0	0	0	1968.3	1	798.1868#	20.2083	4447.21	2	1,260.5376#	152.657	4553.49	3	347.5065#	71.6642	1015.56	17	142.9618#	83.2805	228.896	30	70.9485#	47.8686	101.283	56	54.8639#	41.4436	71.2453	83	34.3042#	27.3231	42.5252	134	22.1798#	18.5836	26.269	175	12.9301#	11.0853	14.9942	235	7.5807#	6.6424	8.6145	266
Other Infectious and Parasitic Diseases including HIV	0	0	0	0	0	0	0	0	0	0	0	588.569	0	0	0	215.29	9	119.4214#	54.6071	226.699	16	92.5605#	52.9063	150.312	27	55.8307#	36.7928	81.2307	53	52.2192#	39.1158	68.3041	59	37.7092#	28.706	48.6421	59	21.6901#	16.5115	27.9787	62	10.3639#	7.9459	13.2861	92	8.2434#	6.6453	10.1098	106
Diabetes Mellitus	0	0	0	0	0	0	0	0	0	0	0	0	2	189.0223#	22.8915	682.813	3	98.0353#	20.2172	286.501	10	51.7126#	24.7982	95.1014	40	44.0296#	31.4554	59.9558	65	24.4889#	18.9	31.2132	137	22.4362#	18.8367	26.5232	218	15.2918#	13.3291	17.4621	305	9.5538#	8.5116	10.6885	387	5.6239#	5.0775	6.2131	487
Alzheimers (ICD-9 and 10 only)	0	0	0	0	0	0	0	0	0	0	0	0	0	0	0	0	0	0	0	0	0	0	0	0	0	0	0	117.159	2	8.4573#	1.0242	30.5508	5	4.3535#	1.4136	10.1595	21	4.0039#	2.4785	6.1203	75	3.1166#	2.4514	3.9066	231	2.6120#	2.286	2.9715	544
Diseases of Heart	1	3,729.3834#	94.4198	20778.8	0	0	0	832.825	6	426.6268#	156.565	928.587	9	139.7454#	63.9005	265.28	26	115.3286#	75.3365	168.983	52	57.5096#	42.951	75.4162	176	45.0652#	38.6531	52.2371	363	32.0371#	28.8257	35.5083	693	22.7104#	21.0508	24.4661	1172	15.3995#	14.5304	16.3071	1928	9.7865#	9.3545	10.2333	2856	5.3685#	5.1734	5.5691	4166
Hypertension without Heart Disease	0	0	0	0	0	0	0	0	0	0	0	0	0	0	0	3266.11	0	0	0	289.071	2	40.2174#	4.8705	145.279	6	28.0457#	10.2923	61.0438	16	31.4061#	17.9513	51.0015	30	23.2055#	15.6566	33.1273	43	15.5130#	11.2269	20.896	58	8.2954#	6.299	10.7237	76	3.7333#	2.9414	4.6727	178
Cerebrovascular Diseases	0	0	0	0	0	0	0	0	0	0	0	11291.7	2	169.2745#	20.4999	611.478	5	238.4410#	77.4211	556.442	16	139.5226#	79.7492	226.576	15	32.5116#	18.1965	53.6229	65	39.0692#	30.1528	49.7969	103	22.8666#	18.6644	27.7324	190	13.8202#	11.9249	15.9312	324	8.1179#	7.2579	9.0517	554	4.9390#	4.5362	5.3679	980
Atherosclerosis	0	0	0	0	0	0	0	0	0	0	0	0	0	0	0	0	1	3,775.8456#	95.5961	21037.7	0	0	0	0	1	2,050.0557#	51.9029	11422.2	0	0	0	177.245	1	3.9927	0.1011	22.2458	13	20.0919#	10.6981	34.3577	22	10.0259#	6.2832	15.1793	43	6.7769#	4.9045	9.1284	61
Aortic Aneurysm and Dissection	0	0	0	0	0	0	0	0	0	0	0	0	0	0	0	0	1	2,652.7690#	67.1623	14780.3	0	0	0	618.287	1	17.4384	0.4415	97.1605	4	14.6074#	3.98	37.4008	17	28.4516#	16.5741	45.5538	16	15.0653#	8.6111	24.465	33	9.6031#	6.6103	13.4863	45	4.9567#	3.6155	6.6325	75
Other Diseases of Arteries, Arterioles, Capillaries	0	0	0	0	0	0	0	0	0	0	0	0	0	0	0	0	0	0	0	0	2	134.0061#	16.2288	484.076	1	16.8605	0.4269	93.9409	3	11.9201#	2.4582	34.8355	16	35.2573#	20.1526	57.2556	19	19.2093#	11.5653	29.9977	31	9.1862#	6.2416	13.0391	58	6.9386#	5.2688	8.9698	57
Pneumonia and Influenza	0	0	0	0	1	9,390.3784#	237.744	52319.8	0	0	0	0	1	1,070.5803#	27.1047	5964.89	2	327.8943#	39.7095	1184.47	2	44.3554#	5.3716	160.227	9	35.7953#	16.3679	67.9506	28	35.4084#	23.5286	51.1749	56	24.2732#	18.3357	31.5208	84	12.7617#	10.1792	15.7998	136	7.8603#	6.5948	9.2979	260	5.6783#	5.009	6.4121	362
Chronic Obstructive Pulmonary Disease and Allied Cond	0	0	0	0	0	0	0	0	0	0	0	0	0	0	0	493.989	4	141.2569#	38.4878	361.674	9	49.5138#	22.6408	93.9925	24	37.5961#	24.0886	55.9401	58	24.5036#	18.6066	31.6766	150	20.0517#	16.9712	23.5296	299	13.3533#	11.8825	14.9559	607	10.3117#	9.5076	11.1657	884	6.0255#	5.6348	6.4362	1112
Stomach and Duodenal Ulcers	0	0	0	0	0	0	0	0	0	0	0	0	0	0	0	0	0	0	0	19856.4	0	0	0	312.004	3	135.9408#	28.0343	397.277	3	62.9703#	12.986	184.026	6	71.2725#	26.1557	155.13	5	12.9766#	4.2135	30.2831	13	12.6971#	6.7607	21.7124	14	6.3880#	3.4924	10.718	18
Chronic Liver Disease and Cirrhosis	1	2,427.1767#	61.4508	13523.4	1	12,780.8019#	323.582	71210.1	1	345.3498#	8.7435	1924.17	1	48.0634#	1.2169	267.792	5	74.9039#	24.3211	174.801	21	61.2946#	37.9424	93.6954	54	55.5396#	41.723	72.4671	86	46.0918#	36.8675	56.923	111	32.3007#	26.5719	38.8984	124	23.4863#	19.5347	28.0025	109	13.5387#	11.1167	16.3317	97	8.0405#	6.5203	9.8088	79
Nephritis, Nephrotic Syndrome and Nephrosis	1	2,871.2460#	72.6937	15997.6	1	0	0	0	0	0	0	1768.36	1	100.1844#	2.5364	558.192	2	81.3268#	9.8491	293.78	2	16.3672#	1.9821	59.1238	24	55.1725#	35.3501	82.0923	49	45.8770#	33.9401	60.6518	63	25.5166#	19.6076	32.6468	102	14.5362#	11.8525	17.6459	151	8.7998#	7.4522	10.3207	242	5.1761#	4.5444	5.871	348
Complications of Pregnancy, Childbirth, Puerperium	1	2,841.3237#	71.9361	15830.8	0	0	0	0	0	0	0	0	2	803.0928#	97.2583	2901.05	2	882.9086#	106.924	3189.37	4	294.8765#	80.3439	755.001	5	275.2648#	89.3777	642.376	0	0	0	0	0	0	0	0	0	0	0	0	0	0	0	0	0	0	0	0	0
Congenital Anomalies	0	0	0	0	0	0	0	0	0	0	0	0	1	470.7894#	11.9194	2623.07	0	0	0	2487.66	2	128.3083#	15.5387	463.494	2	475.6841#	57.6076	1718.33	3	34.1436#	7.0412	99.782	9	43.1329#	19.7231	81.8796	3	25.2308#	5.2032	73.7352	4	32.8672#	8.9552	84.1532	5	9.4714#	3.0753	22.103	6
Certain Conditions Originating in Perinatal Period	0	0	0	0	0	0	0	0	0	0	0	0	0	0	0	0	0	0	0	0	1	279.9656#	7.0881	1559.87	0	0	0	0	0	0	0	0	0	0	0	0	0	0	0	0	0	0	0	0	0	0	0	0	0
Symptoms, Signs and Ill-Defined Conditions	1	3,254.0171#	82.3846	18130.2	0	0	0	0	2	1,927.6720#	233.45	6963.41	1	82.6845#	2.0934	460.689	8	170.0887#	73.4322	335.143	18	133.8772#	79.3441	211.584	23	66.1083#	41.907	99.1948	43	55.9548#	40.4948	75.3707	48	34.0671#	25.1184	45.168	54	20.9699#	15.7532	27.3612	63	8.4096#	6.4622	10.7596	101	5.4573#	4.445	6.6311	153
Accidents and Adverse Effects	0	0	0	0	4	485.7303#	132.345	1243.66	3	160.1932#	33.0357	468.152	7	146.2714#	58.8087	301.375	22	148.0871#	92.8054	224.206	32	60.4414#	41.3419	85.3252	54	52.4647#	39.4131	68.4551	72	37.8619#	29.6246	47.6808	86	26.0021#	20.7983	32.1124	120	17.5508#	14.5513	20.9864	167	9.2292#	7.8825	10.74	222	5.0272#	4.3876	5.7338	304
Suicide and Self-Inflicted Injury	1	232.5304#	5.8872	1295.58	0	0	0	1294.48	1	89.1615#	2.2574	496.776	5	198.5558#	64.4705	463.363	12	90.2698#	46.6437	157.683	9	27.5789#	12.6108	52.3533	37	60.0143#	42.2556	82.7218	57	61.0434#	46.2337	79.0888	54	37.6709#	28.2996	49.1524	55	16.3086#	12.2859	21.2279	76	13.5264#	10.6573	16.9303	62	7.9689#	6.1097	10.2158	68
Homicide and Legal Intervention	0	0	0	0	0	0	0	0	0	0	0	0	0	0	0	0	0	0	0	0	1	196.0123#	4.9626	1092.11	1	19.2369	0.487	107.181	4	48.0272#	13.0858	122.969	5	43.5269#	14.1331	101.577	2	13.2986#	1.6105	48.0392	5	7.5988#	2.4673	17.7331	9	7.8874#	3.6066	14.9728	9
Other Cause of Death	2	221.0258#	26.7673	798.421	8	606.0170#	261.635	1194.1	12	449.3665#	232.194	784.953	22	313.4945#	196.465	474.635	28	144.0548#	95.7233	208.199	56	63.2821#	47.8027	82.1771	150	58.0673#	49.1467	68.139	295	42.1986#	37.52	47.2992	428	25.6862#	23.3101	28.2389	659	15.4212#	14.2661	16.6449	997	8.5562#	8.0333	9.1042	1470	4.7911#	4.5493	5.0425	2154
All non-cancer death causes	8	532.0241#	229.69	1048.3	15	487.4260#	272.809	803.935	26	307.4110#	200.811	450.428	56	183.1492#	138.349	237.834	133	129.5023#	108.43	153.475	272	64.8993#	57.4151	73.0882	684	50.5889#	46.8682	54.5264	1326	36.9342#	34.9727	38.977	2160	24.6073#	23.5804	25.6674	3392	15.3416#	14.8296	15.8667	5343	9.2203#	8.9747	9.4709	7944	5.2244#	5.1101	5.3406	11533
Causes of non-cancer death by age for black patients with CRC
	0-24				25-29				30-34				35-39				40-44				45-49				50-54				55-59				60-64				65-69				70-74				75-79				80-84
	Observed	SMR	CI Lower	CI Upper	Observed	SMR	CI Lower	CI Upper	Observed	SMR	CI Lower	CI Upper	Observed	SMR	CI Lower	CI Upper	Observed	SMR	CI Lower	CI Upper	Observed	SMR	CI Lower	CI Upper	Observed	SMR	CI Lower	CI Upper	Observed	SMR	CI Lower	CI Upper	Observed	SMR	CI Lower	CI Upper	Observed	SMR	CI Lower	CI Upper	Observed	SMR	CI Lower	CI Upper	Observed	SMR	CI Lower	CI Upper	Observed
Tuberculosis	0	0	0	0	0	0	0	0	0	0	0	0	0	0	0	0	0	0	0	0	0	0	0	0	0	0	0	0	0	0	0	0	2	48.2546#	5.8439	174.312	0	0	0	34.6355	1	14.2628	0.3611	79.4673	1	11.5728	0.293	64.4793	1
Syphilis	0	0	0	0	0	0	0	0	0	0	0	0	0	0	0	0	0	0	0	0	0	0	0	0	0	0	0	0	0	0	0	0	0	0	0	0	0	0	0	0	0	0	0	0	0	0	0	0	0
Septicemia	0	0	0	0	0	0	0	0	1	6,497.6615#	164.506	36202.7	0	0	0	566.634	2	89.6673#	10.8591	323.909	7	54.3970#	21.8704	112.079	11	35.9808#	17.9615	64.3796	23	36.7957#	23.3253	55.2116	32	27.5598#	18.8509	38.9062	43	21.4150#	15.4981	28.8459	38	10.1628#	7.1918	13.9492	56	6.6202#	5.0008	8.5969	51
Other Infectious and Parasitic Diseases including HIV	0	0	0	0	0	0	0	0	3	283.9031#	58.5476	829.685	4	222.2296#	60.5501	568.996	3	68.7788#	14.1838	201.001	6	59.5735#	21.8624	129.666	14	83.3238#	45.5539	139.803	11	35.9681#	17.9551	64.3568	17	28.2551#	16.4596	45.2391	14	14.2310#	7.7802	23.8771	14	9.6574#	5.2798	16.2035	13	16.0137#	8.5266	27.3839	5
Diabetes Mellitus	0	0	0	0	0	0	0	0	1	2,225.7183#	56.3503	12400.9	0	0	0	384.122	1	34.4885	0.8732	192.157	6	38.8715#	14.2651	84.6068	16	32.1467#	18.3746	52.2042	16	11.8348#	6.7646	19.219	46	15.6931#	11.4893	20.9324	57	11.2837#	8.5462	14.6194	60	7.7436#	5.9092	9.9676	85	6.9357#	5.54	8.576	70
Alzheimers (ICD-9 and 10 only)	0	0	0	0	0	0	0	0	0	0	0	0	0	0	0	0	0	0	0	650.738	0	0	0	147.654	1	164.9730#	4.1768	919.171	1	18.3547	0.4647	102.266	2	6.0153	0.7285	21.7293	5	3.1476#	1.022	7.3454	19	4.9639#	2.9886	7.7518	22	2.5482#	1.597	3.858	47
Diseases of Heart	0	0	0	0	0	0	0	5183.35	2	98.1076#	11.8813	354.398	4	133.0439#	36.25	340.645	9	71.9086#	32.8812	136.505	17	27.4493#	15.9902	43.9489	63	29.2682#	22.4905	37.4467	140	25.8828#	21.7731	30.5428	203	16.8083#	14.5755	19.2864	279	12.3421#	10.9362	13.8786	353	8.6351#	7.7577	9.5845	429	5.4997#	4.9915	6.0456	465
Hypertension without Heart Disease	0	0	0	0	0	0	0	0	0	0	0	0	0	0	0	3148.57	0	0	0	359.694	0	0	0	97.4522	7	35.1965#	14.1508	72.5182	6	12.4000#	4.5506	26.9896	8	9.0754#	3.9181	17.8821	18	10.1808#	6.0338	16.09	20	6.5914#	4.0262	10.1798	32	6.4758#	4.4295	9.1419	28
Cerebrovascular Diseases	0	0	0	0	0	0	0	0	0	0	0	0	1	280.8784#	7.1112	1564.95	0	0	0	810.18	4	29.1156#	7.933	74.5475	10	26.9363#	12.917	49.5368	23	18.9073#	11.9856	28.3703	43	19.8708#	14.3806	26.7658	41	12.7519#	9.151	17.2993	67	9.0228#	6.9925	11.4586	93	6.0636#	4.8941	7.4283	98
Atherosclerosis	0	0	0	0	0	0	0	0	0	0	0	0	0	0	0	0	0	0	0	0	0	0	0	0	0	0	0	0	1	108.6366#	2.7504	605.284	2	42.5943#	5.1584	153.865	0	0	0	0	0	0	0	20.77	6	5.4213#	1.9895	11.7998	6
Aortic Aneurysm and Dissection	0	0	0	0	0	0	0	0	0	0	0	0	0	0	0	0	0	0	0	0	0	0	0	0	2	62.8600#	7.6126	227.072	2	29.2737#	3.5452	105.747	4	42.7631#	11.6515	109.49	3	133.6195#	27.5556	390.493	2	14.9613#	1.8119	54.0454	2	3.5624	0.4314	12.8686	3
Other Diseases of Arteries, Arterioles, Capillaries	0	0	0	0	0	0	0	0	0	0	0	0	0	0	0	0	0	0	0	0	0	0	0	154.823	1	10.0909	0.2555	56.2227	4	17.5052#	4.7696	44.8203	3	11.5214#	2.376	33.6705	10	20.3587#	9.7628	37.4403	6	5.6700#	2.0808	12.3412	8	9.3764#	4.0481	18.4752	5
Pneumonia and Influenza	0	0	0	0	0	0	0	0	0	0	0	0	0	0	0	0	0	0	0	0	2	49.2792#	5.9679	178.013	1	8.353	0.2115	46.54	6	25.7958#	9.4666	56.1467	8	12.4425#	5.3718	24.5168	13	9.2822#	4.9424	15.8729	16	5.5161#	3.1529	8.9578	32	6.7807#	4.638	9.5724	37
Chronic Obstructive Pulmonary Disease and Allied Cond	0	0	0	0	0	0	0	0	0	0	0	0	1	282.3942#	7.1496	1573.4	2	307.6646#	37.2596	1111.39	1	25.378	0.6425	141.397	7	43.9691#	17.6778	90.5931	7	8.4087#	3.3808	17.3252	26	14.6962#	9.6	21.5333	36	13.4764#	9.4387	18.6571	44	8.8563#	6.435	11.8891	60	6.1554#	4.6972	7.9233	58
Stomach and Duodenal Ulcers	0	0	0	0	0	0	0	0	0	0	0	0	0	0	0	0	0	0	0	0	1	1,525.8307#	38.6307	8501.38	0	0	0	0	1	23.6072	0.5977	131.531	1	15.0483	0.381	83.8437	1	95.8400#	2.4265	533.987	0	0	0	183.029	1	15.2749	0.3867	85.1062	2
Chronic Liver Disease and Cirrhosis	0	0	0	0	0	0	0	0	0	0	0	0	1	0	0	0	0	0	0	0	0	0	0	559.838	2	14.2503#	1.7258	51.4772	6	16.4745#	6.0458	35.858	13	18.4371#	9.817	31.5279	10	13.8142#	6.6245	25.4049	9	13.0273#	5.9569	24.7299	3	3.3686	0.6947	9.8445	4
Nephritis, Nephrotic Syndrome and Nephrosis	0	0	0	0	0	0	0	0	1	617.6837#	15.6384	3441.51	0	0	0	0	1	119.1024#	3.0154	663.596	3	29.5799#	6.1001	86.4451	11	27.9318#	13.9434	49.9776	17	19.7879#	11.5272	31.6823	25	15.3817#	9.9542	22.7064	39	11.2287#	7.9847	15.35	56	10.3658#	7.8302	13.4608	60	6.8003#	5.1894	8.7534	58
Complications of Pregnancy, Childbirth, Puerperium	0	0	0	1314.15	0	0	0	1029.56	2	1,017.4501#	123.218	3675.38	0	0	0	404.678	3	155.3020#	32.027	453.858	2	148.7832#	18.0183	537.456	2	90.5868#	10.9705	327.231	0	0	0	0	0	0	0	0	0	0	0	0	0	0	0	0	0	0	0	0	0
Congenital Anomalies	0	0	0	0	0	0	0	0	0	0	0	0	0	0	0	0	0	0	0	0	0	0	0	0	0	0	0	0	0	0	0	0	1	21.596	0.5468	120.325	0	0	0	38.9692	1	0	0	0	0	0	0	0	0
Certain Conditions Originating in Perinatal Period	0	0	0	0	0	0	0	0	0	0	0	0	0	0	0	0	0	0	0	0	0	0	0	0	0	0	0	0	0	0	0	0	0	0	0	0	0	0	0	0	0	0	0	0	0	0	0	0	0
Symptoms, Signs and Ill-Defined Conditions	0	0	0	0	0	0	0	0	0	0	0	694.38	0	0	0	520.376	0	0	0	304.735	5	61.5299#	19.9786	143.59	7	45.4319#	18.266	93.607	15	57.5617#	32.2169	94.9393	16	22.5169#	12.8703	36.566	14	12.2470#	6.6955	20.5483	13	7.4579#	3.971	12.7533	17	6.3572#	3.7033	10.1785	13
Accidents and Adverse Effects	0	0	0	0	0	0	0	17104.8	0	0	0	711.949	1	50.6151#	1.2815	282.01	1	27.4423	0.6948	152.899	7	66.1385#	26.5911	136.271	11	43.2695#	21.6	77.4211	9	16.9675#	7.7586	32.2097	16	20.1457#	11.515	32.7153	17	11.8038#	6.8761	18.899	23	10.1902#	6.4597	15.2904	14	3.9712#	2.1711	6.663	19
Suicide and Self-Inflicted Injury	0	0	0	0	0	0	0	0	0	0	0	0	0	0	0	0	1	65.9256#	1.6691	367.314	1	105.5166#	2.6714	587.901	1	44.9394#	1.1378	250.386	0	0	0	46.5548	4	28.0161#	7.6334	71.7322	2	6.1793	0.7483	22.3218	5	11.5207#	3.7407	26.8855	1	10.578	0.2678	58.9366	2
Homicide and Legal Intervention	0	0	0	0	0	0	0	0	0	0	0	0	1	42.3962#	1.0734	236.216	2	46.1474#	5.5887	166.7	4	50.2250#	13.6846	128.596	6	46.9806#	17.241	102.257	2	36.4833#	4.4183	131.79	2	37.0157#	4.4828	133.713	2	38.6888#	4.6854	139.757	2	16.6620#	2.0178	60.1889	1	77.0200#	1.95	429.128	0
Other Cause of Death	0	0	0	3486.26	0	0	0	565.957	2	238.6850#	28.9059	862.212	3	235.5660#	48.5794	688.424	9	81.5383#	37.2845	154.785	26	68.7920#	44.9372	100.796	42	37.2586#	26.8528	50.3629	61	22.4624#	17.1819	28.8539	85	14.4279#	11.5245	17.8403	124	10.8964#	9.0631	12.9917	150	6.7615#	5.7227	7.9342	207	5.5997#	4.8628	6.4168	220
All non-cancer death causes	0	0	0	954.391	0	0	0	334.493	12	222.1658#	114.796	388.079	16	110.5469#	63.1871	179.521	34	69.0777#	47.8383	96.5292	92	44.1588#	35.5982	54.1568	215	33.8489#	29.4753	38.6886	351	22.3224#	20.0479	24.7842	559	16.9189#	15.5453	18.3814	728	12.0224#	11.1649	12.9284	899	8.1531#	7.6288	8.7039	1143	5.7562#	5.4273	6.0998	1192
Causes of non-cancer death by age for A and PI patients with CRC
	0-24				25-29				30-34				35-39				40-44				45-49				50-54				55-59				60-64				65-69				70-74				75-79				80-84
	Observed	SMR	CI Lower	CI Upper	Observed	SMR	CI Lower	CI Upper	Observed	SMR	CI Lower	CI Upper	Observed	SMR	CI Lower	CI Upper	Observed	SMR	CI Lower	CI Upper	Observed	SMR	CI Lower	CI Upper	Observed	SMR	CI Lower	CI Upper	Observed	SMR	CI Lower	CI Upper	Observed	SMR	CI Lower	CI Upper	Observed	SMR	CI Lower	CI Upper	Observed	SMR	CI Lower	CI Upper	Observed	SMR	CI Lower	CI Upper	Observed
Tuberculosis	0	0	0	0	0	0	0	0	0	0	0	0	0	0	0	0	0	0	0	0	0	0	0	418.752	0	0	0	309.32	1	0	0	0	0	0	0	0	0	0	0	76.3097	0	0	0	30.053	4	8.7012#	2.3708	22.2785	4
Syphilis	0	0	0	0	0	0	0	0	0	0	0	0	0	0	0	0	0	0	0	0	0	0	0	0	0	0	0	0	0	0	0	0	0	0	0	0	0	0	0	0	0	0	0	0	0	0	0	0	0
Septicemia	1	3,162.5264#	80.0682	17620.5	0	0	0	0	0	0	0	0	0	0	0	0	0	0	0	0	2	737.4508#	89.3087	2663.93	1	68.0295#	1.7224	379.036	7	208.0381#	83.6421	428.638	4	70.2008#	19.1274	179.742	8	43.7726#	18.8979	86.2495	13	63.9873#	34.0705	109.42	7	11.9165#	4.7911	24.5526	5
Other Infectious and Parasitic Diseases including HIV	0	0	0	0	0	0	0	0	0	0	0	0	0	0	0	0	1	387.5432#	9.8117	2159.25	2	251.6711#	30.4785	909.123	0	0	0	259.462	4	109.2998#	29.7805	279.851	2	43.5598#	5.2753	157.353	2	22.5020#	2.7251	81.2848	6	38.4741#	14.1193	83.742	6	30.4037#	11.1576	66.1762	3
Diabetes Mellitus	0	0	0	0	0	0	0	0	0	0	0	0	0	0	0	0	0	0	0	1365.29	2	1,533.9803#	185.772	5541.26	0	0	0	89.4277	7	44.2237#	17.7802	91.1177	9	22.9763#	10.5062	43.6161	24	26.7769#	17.1565	39.8419	24	14.2847#	9.1525	21.2546	39	12.1117#	8.6126	16.5571	41
Alzheimers (ICD-9 and 10 only)	0	0	0	0	0	0	0	0	0	0	0	0	0	0	0	0	0	0	0	0	0	0	0	0	1	561.1958#	14.2082	3126.78	0	0	0	425.838	0	0	0	77.9887	2	41.0084#	4.9663	148.137	3	8.7136#	1.797	25.465	5	3.2719#	1.0624	7.6356	12
Diseases of Heart	0	0	0	0	0	0	0	0	0	0	0	0	1	583.1118#	14.7631	3248.89	2	120.6644#	14.613	435.881	6	156.8652#	57.5668	341.43	9	54.1741#	24.7718	102.839	32	69.1408#	47.2922	97.6062	48	42.9479#	31.6664	56.9427	84	30.1303#	24.0331	37.3034	112	17.1408#	14.1136	20.6248	158	8.7097#	7.4045	10.1786	234
Hypertension without Heart Disease	0	0	0	0	0	0	0	0	0	0	0	0	0	0	0	0	0	0	0	0	0	0	0	0	0	0	0	7699.08	2	142.8857#	17.3041	516.152	4	63.1435#	17.2045	161.673	3	13.0022#	2.6814	37.9979	7	12.5961#	5.0643	25.9527	10	6.9271#	3.3218	12.7392	13
Cerebrovascular Diseases	0	0	0	0	0	0	0	0	0	0	0	5814.19	1	409.2142#	10.3604	2280	0	0	0	0	0	0	0	392.636	4	80.4088#	21.9087	205.879	11	70.9967#	35.4413	127.033	10	32.0931#	15.3899	59.0204	21	20.9838#	12.9893	32.0759	31	12.1651#	8.2656	17.2674	66	11.6663#	9.0227	14.8424	72
Atherosclerosis	0	0	0	0	0	0	0	0	0	0	0	0	0	0	0	0	0	0	0	0	0	0	0	0	0	0	0	0	1	7,716.6515#	195.369	42994.4	0	0	0	0	0	0	0	0	1	24.9909	0.6327	139.24	0	0	0	27.06	1
Aortic Aneurysm and Dissection	0	0	0	0	0	0	0	0	0	0	0	0	0	0	0	0	0	0	0	0	0	0	0	0	0	0	0	0	0	0	0	209.625	1	34.5783	0.8754	192.658	1	16.7312	0.4236	93.2205	2	32.2884#	3.9103	116.637	3	8.3809#	1.7283	24.4926	7
Other Diseases of Arteries, Arterioles, Capillaries	0	0	0	0	0	0	0	0	0	0	0	0	0	0	0	0	0	0	0	0	0	0	0	0	0	0	0	0	0	0	0	433.545	0	0	0	126.987	1	11.8898	0.301	66.2458	1	9.6123	0.2434	53.5563	3	15.1870#	3.1319	44.3828	2
Pneumonia and Influenza	0	0	0	0	0	0	0	0	0	0	0	0	0	0	0	0	0	0	0	0	2	263.2614#	31.8822	950.991	0	0	0	2068.57	2	53.0627#	6.4261	191.681	5	41.5026#	13.4758	96.8532	4	15.1805#	4.1362	38.8682	19	20.2150#	12.1708	31.5683	18	5.8442#	3.4636	9.2363	45
Chronic Obstructive Pulmonary Disease and Allied Cond	0	0	0	0	0	0	0	0	0	0	0	0	0	0	0	0	0	0	0	0	1	108.8001#	2.7546	606.196	0	0	0	199.567	4	103.9762#	28.33	266.22	6	73.8195#	27.0905	160.674	6	22.4665#	8.2448	48.9002	11	10.8438#	5.4132	19.4025	36	9.0302#	6.3246	12.5016	52
Stomach and Duodenal Ulcers	0	0	0	0	0	0	0	0	0	0	0	0	0	0	0	0	0	0	0	0	0	0	0	0	0	0	0	916.612	1	164.0009#	4.1521	913.754	0	0	0	264.051	1	40.8276#	1.0337	227.477	3	52.0636#	10.7368	152.152	2	9.1009#	1.1022	32.8754	4
Chronic Liver Disease and Cirrhosis	0	0	0	0	0	0	0	0	0	0	0	0	0	0	0	0	0	0	0	0	0	0	0	0	0	0	0	0	0	0	0	269.198	2	32.4203#	3.9262	117.113	5	40.8163#	13.2529	95.2515	8	26.6586#	11.5093	52.528	7	7.8913#	3.1727	16.2591	8
Nephritis, Nephrotic Syndrome and Nephrosis	0	0	0	0	0	0	0	0	0	0	0	0	1	180.8490#	4.5787	1007.63	1	302.1901#	7.6508	1683.7	0	0	0	243.365	3	182.7230#	37.6819	533.994	2	91.3444#	11.0622	329.967	6	362.4155#	133	788.826	6	24.3957#	8.9528	53.0991	6	9.4750#	3.4772	20.6232	16	10.7617#	6.1513	17.4764	19
Complications of Pregnancy, Childbirth, Puerperium	0	0	0	0	0	0	0	0	0	0	0	0	0	0	0	0	0	0	0	0	0	0	0	0	1	1,712.7870#	43.364	9543.04	0	0	0	0	0	0	0	0	0	0	0	0	0	0	0	0	0	0	0	0	0
Congenital Anomalies	0	0	0	0	0	0	0	0	0	0	0	0	0	0	0	0	0	0	0	0	0	0	0	0	0	0	0	0	0	0	0	0	0	0	0	0	1	258.1316#	6.5353	1438.22	0	0	0	0	0	0	0	0	0
Certain Conditions Originating in Perinatal Period	0	0	0	0	0	0	0	0	0	0	0	0	0	0	0	0	0	0	0	0	0	0	0	0	0	0	0	0	0	0	0	0	0	0	0	0	0	0	0	0	0	0	0	0	0	0	0	0	0
Symptoms, Signs and Ill-Defined Conditions	0	0	0	0	0	0	0	0	0	0	0	0	0	0	0	12592.9	1	492.2549#	12.4628	2742.67	2	199.2057#	24.1247	719.6	1	423.3634#	10.7186	2358.83	1	1,085.8525#	27.4914	6049.98	0	0	0	127.159	3	43.3470#	8.9392	126.678	5	15.4448#	5.0149	36.0429	7	9.3109#	3.7434	19.1839	8
Accidents and Adverse Effects	0	0	0	0	0	0	0	0	1	966.1785#	24.4615	5383.2	0	0	0	2447.42	2	339.1683#	41.0749	1225.19	0	0	0	1027.5	1	59.8808#	1.5161	333.635	0	0	0	114.497	6	34.2700#	12.5765	74.5914	9	24.9239#	11.3968	47.3134	13	21.1588#	11.2662	36.1822	10	7.2699#	3.4862	13.3695	15
Suicide and Self-Inflicted Injury	0	0	0	0	1	0	0	0	0	0	0	0	0	0	0	0	0	0	0	1329.8	2	535.1403#	64.808	1933.11	4	188.1519#	51.2651	481.744	1	53.6066#	1.3572	298.677	3	41.0872#	8.4732	120.074	4	66.1780#	18.0313	169.442	2	8.5551#	1.0361	30.904	7	17.3685#	6.983	35.7857	4
Homicide and Legal Intervention	0	0	0	0	0	0	0	0	0	0	0	0	0	0	0	0	0	0	0	0	0	0	0	0	1	135.3311#	3.4263	754.017	0	0	0	0	0	0	0	0	0	0	0	175.549	0	0	0	101.261	1	35.8698	0.9081	199.854	0
Other Cause of Death	0	0	0	0	0	0	0	0	0	0	0	0	0	0	0	2109.11	6	1,707.0236#	626.448	3715.47	5	182.5672#	59.2791	426.051	8	119.3469#	51.5255	235.161	14	62.8716#	34.3725	105.488	22	51.6121#	32.345	78.1413	39	34.0631#	24.2222	46.5654	50	14.8314#	11.0082	19.5534	81	7.3294#	5.8206	9.1097	133
All non-cancer death causes	1	3,162.5264#	80.0682	17620.5	1	0	0	0	1	598.9935#	15.1652	3337.38	3	226.6318#	46.7369	662.314	13	330.0877#	175.758	564.46	24	165.3838#	105.965	246.078	34	74.5178#	51.6057	104.131	90	69.9022#	56.2096	85.9216	128	41.4269#	34.5615	49.2568	224	27.9567#	24.4152	31.8675	317	15.9495#	14.2419	17.8055	486	8.8050#	8.0395	9.6237	682
Causes of non-cancer death by age for AI and AN patients with CRC
	0-24				25-29				30-34				35-39				40-44				45-49				50-54				55-59				60-64				65-69				70-74				75-79				80-84
	Observed	SMR	CI Lower	CI Upper	Observed	SMR	CI Lower	CI Upper	Observed	SMR	CI Lower	CI Upper	Observed	SMR	CI Lower	CI Upper	Observed	SMR	CI Lower	CI Upper	Observed	SMR	CI Lower	CI Upper	Observed	SMR	CI Lower	CI Upper	Observed	SMR	CI Lower	CI Upper	Observed	SMR	CI Lower	CI Upper	Observed	SMR	CI Lower	CI Upper	Observed	SMR	CI Lower	CI Upper	Observed	SMR	CI Lower	CI Upper	Observed
Tuberculosis	0	0	0	0	0	0	0	0	0	0	0	0	0	0	0	0	0	0	0	0	0	0	0	0	0	0	0	0	0	0	0	0	0	0	0	0	0	0	0	0	0	0	0	0	0	0	0	0	0
Syphilis	0	0	0	0	0	0	0	0	0	0	0	0	0	0	0	0	0	0	0	0	0	0	0	0	0	0	0	0	0	0	0	0	0	0	0	0	0	0	0	0	0	0	0	0	0	0	0	0	0
Septicemia	0	0	0	0	0	0	0	0	0	0	0	0	0	0	0	0	0	0	0	0	0	0	0	1684.43	1	51.3272#	1.2995	285.977	1	48.2298#	1.2211	268.719	1	47.4389#	1.201	264.312	0	0	0	100.73	2	40.5831#	4.9148	146.6	0	0	0	126.472	1
Other Infectious and Parasitic Diseases including HIV	0	0	0	0	0	0	0	0	0	0	0	0	1	1,520.0263#	38.4837	8469.04	0	0	0	0	0	0	0	0	0	0	0	3055.85	0	0	0	430.851	0	0	0	300.417	3	158.8172#	32.7519	464.131	1	35.6572	0.9028	198.669	0	0	0	0	0
Diabetes Mellitus	0	0	0	0	0	0	0	0	0	0	0	0	0	0	0	0	0	0	0	0	0	0	0	1150.41	0	0	0	297.661	1	49.4042#	1.2508	275.263	6	84.1682#	30.8882	183.199	3	20.5621#	4.2404	60.0911	2	10.9925#	1.3312	39.7087	4	17.1702#	4.6783	43.9624	3
Alzheimers (ICD-9 and 10 only)	0	0	0	0	0	0	0	0	0	0	0	0	0	0	0	0	0	0	0	0	0	0	0	0	0	0	0	0	0	0	0	0	0	0	0	306.471	1	15.9216	0.4031	88.7094	0	0	0	65.4189	1	17.2608	0.437	96.1708	1
Diseases of Heart	0	0	0	0	0	0	0	0	0	0	0	0	0	0	0	965.595	1	161.5538#	4.0902	900.12	1	134.9509#	3.4167	751.898	1	34.437	0.8719	191.871	3	55.5574#	11.4573	162.362	3	25.7102#	5.3021	75.1362	10	46.8384#	22.4608	86.1375	12	23.6487#	12.2196	41.3095	15	16.1861#	9.0592	26.6965	11
Hypertension without Heart Disease	0	0	0	0	0	0	0	0	0	0	0	0	0	0	0	0	0	0	0	0	0	0	0	0	0	0	0	0	0	0	0	370.399	1	86.2439#	2.1835	480.521	0	0	0	0	2	46.7101#	5.6568	168.733	1	237.0892#	6.0026	1320.98	0
Cerebrovascular Diseases	0	0	0	0	0	0	0	0	0	0	0	0	0	0	0	0	0	0	0	0	0	0	0	0	0	0	0	0	0	0	0	0	0	0	0	0	0	0	0	519.92	2	15.1301#	1.8323	54.655	2	24.6608#	2.9865	89.0831	4
Atherosclerosis	0	0	0	0	0	0	0	0	0	0	0	0	0	0	0	0	0	0	0	0	0	0	0	0	0	0	0	0	0	0	0	0	0	0	0	0	0	0	0	0	0	0	0	0	0	0	0	652.361	0
Aortic Aneurysm and Dissection	0	0	0	0	0	0	0	0	0	0	0	0	0	0	0	0	0	0	0	0	0	0	0	0	0	0	0	0	1	0	0	0	0	0	0	0	0	0	0	0	0	0	0	0	0	0	0	0	0
Other Diseases of Arteries, Arterioles, Capillaries	0	0	0	0	0	0	0	0	0	0	0	0	0	0	0	0	0	0	0	0	0	0	0	0	0	0	0	0	0	0	0	0	0	0	0	0	0	0	0	0	0	0	0	0	0	0	0	0	0
Pneumonia and Influenza	0	0	0	0	0	0	0	0	0	0	0	0	0	0	0	0	0	0	0	0	0	0	0	0	0	0	0	0	0	0	0	0	0	0	0	0	0	0	0	0	1	42.7438#	1.0822	238.153	2	16.6296#	2.0139	60.072	1
Chronic Obstructive Pulmonary Disease and Allied Cond	0	0	0	0	0	0	0	0	0	0	0	0	0	0	0	0	0	0	0	0	0	0	0	922.605	1	965.9411#	24.4555	5381.88	0	0	0	0	0	0	0	767.528	1	25.1759	0.6374	140.271	4	21.9856#	5.9903	56.292	3	6.0693#	1.2516	17.7371	5
Stomach and Duodenal Ulcers	0	0	0	0	0	0	0	0	0	0	0	0	0	0	0	0	0	0	0	0	0	0	0	0	0	0	0	0	0	0	0	0	0	0	0	0	0	0	0	0	0	0	0	0	0	0	0	0	0
Chronic Liver Disease and Cirrhosis	0	0	0	0	0	0	0	0	0	0	0	0	0	0	0	0	0	0	0	4944.62	2	197.4466#	23.9117	713.245	1	144.6121#	3.6613	805.727	4	445.0623#	121.264	1139.54	2	57.0322#	6.9069	206.02	1	81.5035#	2.0635	454.108	2	66.4853#	8.0517	240.168	0	0	0	0	0
Nephritis, Nephrotic Syndrome and Nephrosis	0	0	0	0	0	0	0	0	0	0	0	0	0	0	0	846.217	1	936.0913#	23.6998	5215.57	0	0	0	768.348	1	112.5403#	2.8493	627.034	0	0	0	0	1	323.0189#	8.1781	1799.75	0	0	0	177.194	1	9.1198	0.2309	50.8124	2	18.7678#	2.2729	67.7956	3
Complications of Pregnancy, Childbirth, Puerperium	0	0	0	0	0	0	0	0	0	0	0	0	0	0	0	0	0	0	0	0	0	0	0	0	0	0	0	0	0	0	0	0	0	0	0	0	0	0	0	0	0	0	0	0	0	0	0	0	0
Congenital Anomalies	0	0	0	0	0	0	0	0	0	0	0	0	0	0	0	0	0	0	0	0	0	0	0	0	0	0	0	0	0	0	0	0	0	0	0	0	0	0	0	0	0	0	0	0	0	0	0	47.7816	1
Certain Conditions Originating in Perinatal Period	0	0	0	0	0	0	0	0	0	0	0	0	0	0	0	0	0	0	0	0	0	0	0	0	0	0	0	0	0	0	0	0	0	0	0	0	0	0	0	0	0	0	0	0	0	0	0	0	0
Symptoms, Signs and Ill-Defined Conditions	0	0	0	0	0	0	0	0	0	0	0	0	1	28,337.1987#	717.436	157885	0	0	0	0	0	0	0	0	0	0	0	0	1	476.3365#	12.0598	2653.98	0	0	0	185.213	1	16.2776	0.4121	90.6928	0	0	0	49.4927	2	9.4782#	1.1479	34.2384	1
Accidents and Adverse Effects	0	0	0	0	0	0	0	0	0	0	0	0	0	0	0	0	0	0	0	0	0	0	0	0	0	0	0	1355.29	1	20.7022	0.5241	115.345	3	71.9778#	14.8436	210.35	2	19.4071#	2.3503	70.1052	1	14.2004	0.3595	79.1197	1	306.3796#	7.7569	1707.04	0
Suicide and Self-Inflicted Injury	1	3,124.7523#	79.1119	17410	0	0	0	0	0	0	0	0	0	0	0	0	0	0	0	0	0	0	0	0	0	0	0	0	0	0	0	858.882	0	0	0	250.059	1	107.3369#	2.7175	598.043	0	0	0	0	0	0	0	0	0
Homicide and Legal Intervention	0	0	0	0	0	0	0	0	0	0	0	0	0	0	0	0	0	0	0	0	1	199.7667#	5.0577	1113.03	0	0	0	0	0	0	0	0	0	0	0	257.449	1	171.5571#	4.3435	955.855	0	0	0	0	0	0	0	0	0
Other Cause of Death	0	0	0	0	0	0	0	0	0	0	0	0	1	1,742.9502#	44.1277	9711.1	1	382.6118#	9.6869	2131.78	1	2,840.5784#	71.9172	15826.7	2	75.7278#	9.171	273.555	4	71.9216#	19.5962	184.148	5	50.0941#	16.2654	116.903	9	66.0947#	30.2227	125.468	5	26.1760#	8.4993	61.086	3	8.6424#	1.7823	25.2569	6
All non-cancer death causes	1	3,124.7523#	79.1119	17410	0	0	0	0	0	0	0	0	3	317.5782#	65.4923	928.098	3	282.5441#	58.2674	825.714	5	134.7954#	43.7677	314.567	7	64.7610#	26.0373	133.433	16	68.7295#	39.2849	111.612	22	45.9846#	28.8183	69.6213	33	37.7823#	26.0076	53.0604	35	20.8442#	14.5188	28.9892	36	13.3458#	9.3472	18.4762	37
Causes of non-cancer death by age for patients with localized CRC
	0-24				25-29				30-34				35-39				40-44				45-49				50-54				55-59				60-64				65-69				70-74				75-79				80-84
	Observed	SMR	CI Lower	CI Upper	Observed	SMR	CI Lower	CI Upper	Observed	SMR	CI Lower	CI Upper	Observed	SMR	CI Lower	CI Upper	Observed	SMR	CI Lower	CI Upper	Observed	SMR	CI Lower	CI Upper	Observed	SMR	CI Lower	CI Upper	Observed	SMR	CI Lower	CI Upper	Observed	SMR	CI Lower	CI Upper	Observed	SMR	CI Lower	CI Upper	Observed	SMR	CI Lower	CI Upper	Observed	SMR	CI Lower	CI Upper	Observed
Tuberculosis	0	0	0	0	0	0	0	0	0	0	0	0	0	0	0	0	0	0	0	0	0	0	0	0	0	0	0	610.782	1	49.7938#	1.2607	277.433	1	64.9142#	1.6435	361.679	0	0	0	409.838	1	7.964	0.2016	44.3728	3	6.0477#	1.2472	17.674	3
Syphilis	0	0	0	0	0	0	0	0	0	0	0	0	0	0	0	0	0	0	0	0	0	0	0	0	0	0	0	0	0	0	0	0	0	0	0	0	0	0	0	0	0	0	0	0	0	0	0	0	0
Septicemia	0	0	0	0	0	0	0	1968.3	2	1,421.7258#	172.178	5135.76	0	0	0	566.634	2	112.0081#	13.5647	404.612	8	81.3452#	35.1191	160.282	11	33.0237#	16.4853	59.0884	27	36.8820#	24.3055	53.6613	40	21.9552#	15.6851	29.8967	65	14.9407#	11.5309	19.0432	108	11.0009#	9.0242	13.2818	139	5.8740#	4.9381	6.9357	157
Other Infectious and Parasitic Diseases including HIV	0	0	0	0	0	0	0	0	2	252.2741#	30.5516	911.301	1	102.1061#	2.5851	568.899	2	112.8177#	13.6627	407.536	9	81.6490#	37.3351	154.995	13	42.1875#	22.4631	72.1419	28	43.9474#	29.2028	63.5163	34	36.4490#	25.242	50.9338	29	17.5373#	11.745	25.1865	46	10.8973#	7.9782	14.5355	50	6.8919#	5.1153	9.0862	60
Diabetes Mellitus	0	0	0	0	0	0	0	0	0	0	0	0	1	139.0070#	3.5194	774.497	0	0	0	158.657	8	43.1883#	18.6456	85.0982	31	37.8194#	25.6964	53.6816	44	17.6084#	12.7943	23.6384	101	17.6934#	14.4116	21.4991	170	13.8630#	11.8574	16.1107	208	8.4645#	7.3532	9.6964	294	6.0031#	5.3365	6.7301	333
Alzheimers (ICD-9 and 10 only)	0	0	0	0	0	0	0	0	0	0	0	0	0	0	0	0	0	0	0	0	0	0	0	0	0	0	0	117.159	1	5.7801	0.1463	32.2044	4	4.5919#	1.2511	11.757	13	3.2621#	1.7369	5.5783	51	3.2065#	2.3875	4.216	132	2.3710#	1.9838	2.8117	333
Diseases of Heart	0	0	0	0	0	0	0	948.103	0	0	0	548.493	2	44.7366#	5.4178	161.604	10	57.7159#	27.677	106.141	26	35.7134#	23.3291	52.3283	102	35.4427#	28.8993	43.0251	214	24.4913#	21.3197	28.0018	428	18.0258#	16.3583	19.8172	704	12.3391#	11.4443	13.2852	1199	8.6036#	8.1235	9.1048	1764	4.8669#	4.6424	5.0994	2604
Hypertension without Heart Disease	0	0	0	0	0	0	0	0	0	0	0	0	0	0	0	3148.57	0	0	0	329.422	2	37.2946#	4.5166	134.721	6	22.4892#	8.2531	48.9495	15	23.1580#	12.9613	38.1955	21	18.7043#	11.5783	28.5915	22	9.0283#	5.658	13.6689	47	7.8942#	5.8004	10.4977	66	4.1782#	3.2314	5.3156	115
Cerebrovascular Diseases	0	0	0	0	0	0	0	0	0	0	0	0	1	7,895.0546#	199.886	43988.4	0	0	0	543.606	5	55.4127#	17.9924	129.315	12	27.6471#	14.2856	48.2938	39	24.6442#	17.5244	33.6894	61	15.8576#	12.1298	20.3698	112	11.3462#	9.3424	13.6524	194	7.0140#	6.0617	8.0735	377	5.0250#	4.5305	5.5588	605
Atherosclerosis	0	0	0	0	0	0	0	0	0	0	0	0	0	0	0	0	0	0	0	0	0	0	0	0	1	2,050.0557#	51.9029	11422.2	0	0	0	177.245	1	4.8254	0.1222	26.8856	7	18.4695#	7.4257	38.0543	10	9.4083#	4.5117	17.3023	21	4.8498#	3.0021	7.4135	38
Aortic Aneurysm and Dissection	0	0	0	0	0	0	0	0	0	0	0	0	0	0	0	0	0	0	0	0	0	0	0	618.287	1	20.9852	0.5313	116.922	3	15.1693#	3.1283	44.3313	11	32.1192#	16.0338	57.4702	13	16.9228#	9.0107	28.9385	17	8.5315#	4.9699	13.6597	28	4.5707#	3.0372	6.6059	48
Other Diseases of Arteries, Arterioles, Capillaries	0	0	0	0	0	0	0	0	0	0	0	0	0	0	0	0	0	0	0	0	1	71.4394#	1.8087	398.035	1	8.4523	0.214	47.0932	2	6.2308	0.7546	22.5077	9	25.3451#	11.5894	48.1129	15	17.2604#	9.6605	28.4684	19	7.7750#	4.681	12.1416	36	7.1666#	5.0194	9.9216	35
Pneumonia and Influenza	0	0	0	0	0	0	0	0	0	0	0	0	0	0	0	0	0	0	0	0	2	31.4746#	3.8117	113.697	3	13.2004#	2.7222	38.577	11	22.8383#	11.4008	40.864	30	21.7438#	14.6705	31.0406	47	11.0234#	8.0996	14.6588	75	5.7075#	4.4893	7.1545	175	5.5897#	4.7922	6.482	237
Chronic Obstructive Pulmonary Disease and Allied Cond	0	0	0	0	0	0	0	0	0	0	0	0	0	0	0	14443.6	1	195.8568#	4.9587	1091.24	3	26.0046#	5.3628	75.9965	12	26.7137#	13.8034	46.6634	31	17.7149#	12.0364	25.1449	89	17.0414#	13.6857	20.971	182	11.8636#	10.2026	13.718	345	8.9925#	8.0686	9.9933	535	5.7117#	5.2379	6.2168	691
Stomach and Duodenal Ulcers	0	0	0	0	0	0	0	0	0	0	0	0	0	0	0	0	0	0	0	0	0	0	0	0	1	664.9510#	16.8351	3704.87	0	0	0	178.928	3	54.3082#	11.1997	158.712	0	0	0	29.5889	8	19.0957#	8.2442	37.6261	6	7.4613#	2.7382	16.2402	10
Chronic Liver Disease and Cirrhosis	0	0	0	0	0	0	0	0	1	5,369.2917#	135.939	29915.8	1	478.9274#	12.1254	2668.41	1	71.3241#	1.8058	397.392	10	45.9614#	22.0403	84.5247	34	53.9390#	37.3543	75.3744	52	40.6925#	30.3911	53.3628	74	29.0085#	22.7779	36.4175	82	23.3172#	18.5449	28.9428	77	15.0716#	11.8943	18.8369	60	7.6361#	5.8272	9.8292	59
Nephritis, Nephrotic Syndrome and Nephrosis	0	0	0	0	0	0	0	0	1	269.9056#	6.8334	1503.82	1	100.1844#	2.5364	558.192	1	50.7817#	1.2857	282.938	1	9.0488	0.2291	50.4165	16	33.0635#	18.8986	53.693	36	32.6024#	22.8343	45.1355	55	22.5927#	17.0199	29.4074	76	12.0998#	9.5332	15.1447	120	8.5835#	7.1166	10.2638	186	5.3658#	4.6224	6.1949	238
Complications of Pregnancy, Childbirth, Puerperium	0	0	0	0	0	0	0	0	0	0	0	2221.71	0	0	0	464.044	1	125.0529#	3.1661	696.75	0	0	0	0	0	0	0	0	0	0	0	0	0	0	0	0	0	0	0	0	0	0	0	0	0	0	0	0	0
Congenital Anomalies	0	0	0	0	0	0	0	0	0	0	0	0	1	470.7894#	11.9194	2623.07	0	0	0	2487.66	2	128.3083#	15.5387	463.494	2	475.6841#	57.6076	1718.33	0	0	0	45.5096	6	38.3791#	14.0845	83.5352	2	21.1874#	2.5659	76.5361	2	28.1655#	3.411	101.743	1	3.3958	0.086	18.9203	6
Certain Conditions Originating in Perinatal Period	0	0	0	0	0	0	0	0	0	0	0	0	0	0	0	0	0	0	0	0	0	0	0	0	0	0	0	0	0	0	0	0	0	0	0	0	0	0	0	0	0	0	0	0	0	0	0	0	0
Symptoms, Signs and Ill-Defined Conditions	0	0	0	0	0	0	0	0	0	0	0	0	0	0	0	0	0	0	0	406.411	4	136.8557#	37.2886	350.405	9	49.6169#	22.688	94.1884	18	41.3543#	24.5092	65.3576	21	18.7088#	11.581	28.5983	37	19.2198#	13.5325	26.492	37	7.2316#	5.0917	9.9678	61	5.1015#	3.9022	6.553	93
Accidents and Adverse Effects	0	0	0	0	0	0	0	1103.7	3	181.6880#	37.4684	530.97	2	79.7937#	9.6634	288.242	8	116.3836#	50.2462	229.322	12	57.0154#	29.4607	99.5943	26	47.9899#	31.3486	70.3163	29	27.5822#	18.4723	39.6127	48	21.1424#	15.5887	28.0317	73	13.2674#	10.3995	16.6818	116	8.9212#	7.3718	10.7001	134	4.5353#	3.7999	5.3714	186
Suicide and Self-Inflicted Injury	0	0	0	0	0	0	0	6350.83	0	0	0	564.953	3	247.8372#	51.11	724.285	1	13.6015	0.3444	75.7829	7	37.6699#	15.1452	77.6143	20	55.6358#	33.9838	85.9249	29	58.8782#	39.4316	84.5589	20	24.7295#	15.1054	38.1928	26	14.5814#	9.5251	21.3651	31	10.8020#	7.3394	15.3325	31	6.2566#	4.2511	8.8808	38
Homicide and Legal Intervention	0	0	0	0	0	0	0	0	0	0	0	0	0	0	0	371.245	1	55.3250#	1.4007	308.251	3	114.0202#	23.5137	333.215	3	27.2581#	5.6213	79.6598	3	49.3874#	10.1849	144.331	3	73.4429#	15.1457	214.631	1	9.1551	0.2318	51.0087	6	11.4311#	4.195	24.8807	5	8.4560#	2.7456	19.7335	6
Other Cause of Death	0	0	0	539.677	1	174.7100#	4.4233	973.422	2	325.8132#	39.4575	1176.95	6	268.8630#	98.668	585.202	8	133.3351#	57.5646	262.723	24	59.9566#	38.4153	89.2106	62	37.5304#	28.7744	48.1123	141	31.9757#	26.9158	37.7104	242	20.2482#	17.7773	22.9665	370	12.5108#	11.2683	13.8528	603	7.7206#	7.1166	8.3622	854	4.1717#	3.8965	4.4611	1361
All non-cancer death causes	0	0	0	539.677	1	64.8851#	1.6427	361.517	11	216.5714#	108.112	387.506	19	117.7763#	70.909	183.922	36	68.2091#	47.7728	94.4301	127	47.7380#	39.797	56.7991	366	37.0267#	33.33	41.0212	724	27.0820#	25.145	29.1287	1302	19.4442#	18.4022	20.5298	2046	12.6175#	12.0767	13.1764	3320	8.2216#	7.9443	8.5061	4958	4.8363#	4.7026	4.9728	7256
Causes of non-cancer death by age for patients with regional CRC
	0-24				25-29				30-34				35-39				40-44				45-49				50-54				55-59				60-64				65-69				70-74				75-79				80-84
	Observed	SMR	CI Lower	CI Upper	Observed	SMR	CI Lower	CI Upper	Observed	SMR	CI Lower	CI Upper	Observed	SMR	CI Lower	CI Upper	Observed	SMR	CI Lower	CI Upper	Observed	SMR	CI Lower	CI Upper	Observed	SMR	CI Lower	CI Upper	Observed	SMR	CI Lower	CI Upper	Observed	SMR	CI Lower	CI Upper	Observed	SMR	CI Lower	CI Upper	Observed	SMR	CI Lower	CI Upper	Observed	SMR	CI Lower	CI Upper	Observed
Tuberculosis	0	0	0	0	0	0	0	0	0	0	0	0	0	0	0	0	0	0	0	0	0	0	0	418.752	1	83.8521#	2.123	467.194	1	0	0	0	1	76.3682#	1.9335	425.496	0	0	0	34.1182	1	6.7075	0.1698	37.3715	3	7.4349#	1.5333	21.7281	1
Syphilis	0	0	0	0	0	0	0	0	0	0	0	0	0	0	0	0	0	0	0	0	0	0	0	0	0	0	0	0	0	0	0	0	0	0	0	0	0	0	0	0	0	0	0	0	0	0	0	0	0
Septicemia	1	3,162.5264#	80.0682	17620.5	0	0	0	0	0	0	0	0	1	1,535.4552#	38.8744	8555.01	3	435.1461#	89.7376	1271.68	7	90.2863#	36.2998	186.024	12	37.3592#	19.304	65.259	35	45.2100#	31.4904	62.8762	47	35.9624#	26.4238	47.8224	87	26.6836#	21.3725	32.9141	90	13.6224#	10.954	16.7443	123	8.4998#	7.0641	10.1414	131
Other Infectious and Parasitic Diseases including HIV	0	0	0	0	0	0	0	0	0	0	0	2592.21	4	449.3977#	122.446	1150.64	2	56.9121#	6.8923	205.586	8	85.7672#	37.0282	168.995	9	36.3570#	16.6248	69.017	26	44.5387#	29.0942	65.2595	27	23.3969#	15.4187	34.0412	32	17.3122#	11.8416	24.4397	30	9.3024#	6.2763	13.2798	50	10.5491#	7.8297	13.9076	48
Diabetes Mellitus	0	0	0	0	0	0	0	0	1	2,225.7183#	56.3503	12400.9	0	0	0	300.269	2	57.6274#	6.9789	208.17	7	53.4805#	21.5019	110.19	18	33.2635#	19.7141	52.5707	38	28.0595#	19.8565	38.5138	70	21.1652#	16.4993	26.741	115	15.8719#	13.1039	19.0518	152	10.1117#	8.5681	11.8531	184	5.8407#	5.0272	6.7483	227
Alzheimers (ICD-9 and 10 only)	0	0	0	0	0	0	0	0	0	0	0	0	0	0	0	0	0	0	0	650.738	0	0	0	147.654	2	254.9880#	30.8802	921.104	0	0	0	35.3338	2	2.9987	0.3632	10.8324	15	5.2723#	2.9509	8.6959	36	3.1733#	2.2225	4.3932	109	2.8007#	2.2997	3.3785	229
Diseases of Heart	0	0	0	0	0	0	0	2950.55	6	416.9980#	153.031	907.629	7	165.7137#	66.6255	341.434	16	101.6115#	58.0798	165.011	30	45.0954#	30.4257	64.3765	97	37.3471#	30.286	45.5603	215	30.7971#	26.8178	35.2004	354	20.6798#	18.5814	22.9503	607	15.5768#	14.3621	16.8668	906	9.8111#	9.1826	10.4713	1321	5.5984#	5.3006	5.9087	1846
Hypertension without Heart Disease	0	0	0	0	0	0	0	0	0	0	0	0	0	0	0	3266.11	0	0	0	312.121	0	0	0	134.401	4	31.0827#	8.469	79.5842	2	7.5098	0.9095	27.128	13	13.9027#	7.4026	23.7741	28	14.2354#	9.4593	20.5741	30	7.3845#	4.9823	10.5418	46	4.6035#	3.3703	6.1404	87
Cerebrovascular Diseases	0	0	0	0	0	0	0	0	0	0	0	3837.97	2	154.0840#	18.6603	556.604	1	83.0314#	2.1022	462.621	8	54.0466#	23.3335	106.493	10	25.4792#	12.2183	46.8572	35	27.2700#	18.9946	37.926	74	26.6039#	20.8898	33.3987	110	15.6336#	12.8489	18.8427	187	9.4717#	8.1627	10.9308	276	5.1746#	4.5821	5.8225	459
Atherosclerosis	0	0	0	0	0	0	0	0	0	0	0	0	0	0	0	0	0	0	0	0	0	0	0	0	0	0	0	0	1	163.7900#	4.1468	912.58	1	13.4889	0.3415	75.1555	4	15.6872#	4.2742	40.1656	11	8.6836#	4.3348	15.5373	20	6.6997#	4.0923	10.3471	28
Aortic Aneurysm and Dissection	0	0	0	0	0	0	0	0	0	0	0	0	0	0	0	0	0	0	0	0	0	0	0	0	1	26.5283	0.6716	147.806	2	17.2871#	2.0935	62.4469	7	22.3468#	8.9846	46.043	7	18.6135#	7.4836	38.3509	18	13.2314#	7.8418	20.9113	17	5.0798#	2.9592	8.1333	32
Other Diseases of Arteries, Arterioles, Capillaries	0	0	0	0	0	0	0	0	0	0	0	0	0	0	0	0	0	0	0	0	0	0	0	154.823	1	24.9385	0.6314	138.949	4	26.8656#	7.32	68.7865	6	18.1166#	6.6485	39.4323	11	18.2159#	9.0933	32.5932	16	8.5476#	4.8857	13.8807	28	7.6621#	5.0914	11.0739	22
Pneumonia and Influenza	0	0	0	0	1	9,390.3784#	237.744	52319.8	0	0	0	0	0	0	0	0	1	242.7329#	6.1455	1352.42	2	307.1791#	37.2008	1109.64	5	45.3821#	14.7354	105.907	15	30.1500#	16.8747	49.7278	31	20.8941#	14.1965	29.6575	41	11.8784#	8.5241	16.1144	74	10.8624#	8.5293	13.6368	111	5.5879#	4.5969	6.7293	164
Chronic Obstructive Pulmonary Disease and Allied Cond	0	0	0	0	0	0	0	0	0	0	0	0	0	0	0	511.482	3	147.4130#	30.4001	430.803	4	54.0235#	14.7196	138.322	15	49.1667#	27.5183	81.0931	27	21.8680#	14.4112	31.8168	66	18.3402#	14.1843	23.3332	116	13.6467#	11.2765	16.3679	249	10.6581#	9.3752	12.0674	362	5.9724#	5.373	6.6205	452
Stomach and Duodenal Ulcers	0	0	0	0	0	0	0	0	0	0	0	0	0	0	0	0	0	0	0	19856.4	0	0	0	312.004	2	81.3371#	9.8503	293.817	3	57.9575#	11.9522	169.376	4	59.7654#	16.2841	153.023	3	11.6470#	2.4019	34.0376	4	7.7270#	2.1053	19.7841	8	5.5562#	2.3988	10.948	11
Chronic Liver Disease and Cirrhosis	1	2,427.1767#	61.4508	13523.4	0	0	0	0	0	0	0	1361.53	1	68.2940#	1.7291	380.51	2	49.1069#	5.9471	177.391	9	77.4827#	35.43	147.086	15	35.7070#	19.9849	58.8932	30	35.8822#	24.2096	51.2241	42	27.2462#	19.6367	36.8289	48	20.0269#	14.7662	26.5527	42	11.6193#	8.3742	15.7059	36	6.4914#	4.5465	8.9869	30
Nephritis, Nephrotic Syndrome and Nephrosis	0	0	0	0	0	0	0	0	0	0	0	0	1	119.6401#	3.029	666.592	1	76.6739#	1.9412	427.199	3	25.0388#	5.1636	73.174	17	54.5430#	31.7733	87.3286	24	31.5597#	20.2209	46.9583	31	21.5142#	14.6179	30.5377	56	16.1409#	12.1927	20.9604	65	8.4845#	6.5482	10.8142	100	5.1143#	4.1612	6.2204	166
Complications of Pregnancy, Childbirth, Puerperium	1	2,841.3237#	71.9361	15830.8	0	0	0	0	0	0	0	0	0	0	0	0	0	0	0	0	1	804.3786#	20.3651	4481.71	1	0	0	0	0	0	0	0	0	0	0	0	0	0	0	0	0	0	0	0	0	0	0	0	0
Congenital Anomalies	0	0	0	0	0	0	0	0	0	0	0	0	0	0	0	0	0	0	0	0	0	0	0	0	0	0	0	0	3	440.7222#	90.8875	1287.98	4	40.5567#	11.0503	103.841	2	16.2546#	1.9685	58.7174	3	59.1800#	12.2043	172.949	3	9.7252#	2.0056	28.4211	1
Certain Conditions Originating in Perinatal Period	0	0	0	0	0	0	0	0	0	0	0	0	0	0	0	0	0	0	0	0	0	0	0	0	0	0	0	0	0	0	0	0	0	0	0	0	0	0	0	0	0	0	0	0	0	0	0	0	0
Symptoms, Signs and Ill-Defined Conditions	0	0	0	0	0	0	0	0	2	314.9607#	38.1432	1137.75	1	57.2233#	1.4488	318.828	6	126.7271#	46.5066	275.832	16	110.4250#	63.1174	179.323	11	59.1057#	29.5054	105.756	24	54.0376#	34.6229	80.4037	26	28.3788#	18.538	41.5816	28	15.9260#	10.5827	23.0176	31	7.7349#	5.2555	10.979	52	5.8951#	4.4028	7.7307	61
Accidents and Adverse Effects	0	0	0	0	3	650.3630#	134.12	1900.64	1	118.5965#	3.0026	660.777	5	123.1971#	40.0018	287.501	11	110.4294#	55.126	197.589	19	53.9275#	32.4679	84.2144	26	44.9946#	29.392	65.9276	37	32.1124#	22.6101	44.2628	41	27.0579#	19.4172	36.7071	46	16.1719#	11.8399	21.5711	75	10.5996#	8.3373	13.2867	83	4.9844#	3.97	6.1789	126
Suicide and Self-Inflicted Injury	2	442.1910#	53.5514	1597.35	0	0	0	0	0	0	0	1119.65	2	180.2238#	21.8259	651.03	8	121.1120#	52.2876	238.639	4	34.3392#	9.3563	87.9221	13	54.8556#	29.2083	93.8047	15	38.4665#	21.5294	63.4447	28	37.6515#	25.0192	54.4169	30	17.0816#	11.5249	24.3851	41	14.1526#	10.1561	19.1995	27	9.6258#	6.3434	14.005	27
Homicide and Legal Intervention	0	0	0	0	0	0	0	0	0	0	0	0	1	73.2573#	1.8547	408.164	1	47.2053#	1.1951	263.011	3	78.0137#	16.0883	227.989	3	75.3509#	15.5392	220.207	2	28.1967#	3.4147	101.856	4	36.1043#	9.8372	92.4412	3	36.3023#	7.4864	106.091	1	3.4533	0.0874	19.2406	5	8.7688#	2.8472	20.4633	3
Other Cause of Death	0	0	0	0	1	176.8522#	4.4775	985.358	6	277.6934#	101.909	604.422	13	329.6968#	175.55	563.792	15	91.9918#	51.4871	151.726	32	49.5629#	33.901	69.9681	82	49.5964#	39.4455	61.5622	150	33.0307#	27.9563	38.7598	212	22.5382#	19.6062	25.7849	336	15.1460#	13.5696	16.8553	465	8.1748#	7.4486	8.9528	732	5.3561#	4.9751	5.7586	986
All non-cancer death causes	5	892.3655#	289.749	2082.48	5	430.1455#	139.667	1003.82	16	268.3906#	153.408	435.849	38	164.7589#	116.593	226.144	72	97.3742#	76.1893	122.627	153	54.1127#	45.8781	63.3987	345	42.1164#	37.789	46.8035	689	31.8923#	29.555	34.3652	1091	22.2999#	20.9961	23.6634	1725	15.4934#	14.7708	16.2422	2527	9.3531#	8.9919	9.725	3696	5.4988#	5.3229	5.679	5137
Causes of non-cancer death by age for patients with distant CRC
	0-24				25-29				30-34				35-39				40-44				45-49				50-54				55-59				60-64				65-69				70-74				75-79				80-84
	Observed	SMR	CI Lower	CI Upper	Observed	SMR	CI Lower	CI Upper	Observed	SMR	CI Lower	CI Upper	Observed	SMR	CI Lower	CI Upper	Observed	SMR	CI Lower	CI Upper	Observed	SMR	CI Lower	CI Upper	Observed	SMR	CI Lower	CI Upper	Observed	SMR	CI Lower	CI Upper	Observed	SMR	CI Lower	CI Upper	Observed	SMR	CI Lower	CI Upper	Observed	SMR	CI Lower	CI Upper	Observed	SMR	CI Lower	CI Upper	Observed
Tuberculosis	0	0	0	0	0	0	0	0	0	0	0	0	0	0	0	0	0	0	0	0	0	0	0	0	0	0	0	0	0	0	0	0	0	0	0	0	0	0	0	0	0	0	0	0	0	0	0	0	0
Syphilis	0	0	0	0	0	0	0	0	0	0	0	0	0	0	0	0	0	0	0	0	0	0	0	0	0	0	0	0	0	0	0	0	0	0	0	0	0	0	0	0	0	0	0	0	0	0	0	0	0
Septicemia	0	0	0	0	0	0	0	0	0	0	0	0	1	1,069.1162#	27.0677	5956.73	0	0	0	596.181	11	143.5639#	71.6666	256.875	17	196.4068#	114.414	314.466	23	138.0287#	87.4984	207.111	28	76.0516#	50.5358	109.916	27	72.7141#	47.9191	105.795	19	26.2048#	15.777	40.9221	26	23.5314#	15.3715	34.4789	18
Other Infectious and Parasitic Diseases including HIV	0	0	0	0	0	0	0	0	0	0	0	0	0	0	0	0	7	667.3976#	268.328	1375.09	3	130.5482#	26.9222	381.517	15	161.0410#	90.1334	265.613	11	95.0789#	47.463	170.122	14	114.3400#	62.5107	191.843	14	52.8774#	28.9086	88.7193	5	29.4519#	9.563	68.731	8	77.3879#	33.4106	152.485	6
Diabetes Mellitus	0	0	0	0	0	0	0	0	0	0	0	0	1	1,418.3647#	35.9099	7902.62	2	460.6270#	55.7841	1663.94	3	106.7178#	22.0078	311.875	6	126.8406#	46.5483	276.079	3	15.1502#	3.1243	44.2754	16	52.9685#	30.2761	86.0176	11	24.9205#	12.4402	44.5896	19	20.7083#	12.4677	32.3385	18	11.0565#	6.5528	17.474	16
Alzheimers (ICD-9 and 10 only)	0	0	0	0	0	0	0	0	0	0	0	0	0	0	0	0	0	0	0	0	0	0	0	0	0	0	0	0	0	0	0	0	0	0	0	0	1	81.8211#	2.0715	455.878	5	11.0512#	3.5883	25.7898	9	4.9075#	2.244	9.316	17
Diseases of Heart	1	3,729.3834#	94.4198	20778.8	0	0	0	0	1	3,139.6131#	79.4881	17492.8	4	382.2473#	104.15	978.705	11	358.3307#	178.877	641.153	17	140.2360#	81.6926	224.531	43	77.0463#	55.7588	103.781	86	84.4155#	67.5215	104.252	125	62.8562#	52.321	74.8904	185	54.7401#	47.1359	63.2217	203	30.2890#	26.2655	34.7546	231	15.4160#	13.4919	17.5374	229
Hypertension without Heart Disease	0	0	0	0	0	0	0	0	0	0	0	0	0	0	0	0	0	0	0	0	0	0	0	566.724	3	453.4906#	93.5207	1325.29	6	83.5600#	30.665	181.875	8	54.4032#	23.4874	107.196	11	95.2747#	47.5608	170.473	9	40.0445#	18.3109	76.0169	3	5.6072#	1.1563	16.3865	6
Cerebrovascular Diseases	0	0	0	0	0	0	0	0	0	0	0	0	1	212.2016#	5.3725	1182.31	4	597.6276#	162.833	1530.16	6	258.5899#	94.8979	562.841	6	145.7765#	53.4974	317.294	19	177.8791#	107.095	277.78	18	72.8976#	43.2037	115.21	27	33.1007#	21.8136	48.1598	31	17.1224#	11.6338	24.3038	42	12.8822#	9.2843	17.413	57
Atherosclerosis	0	0	0	0	0	0	0	0	0	0	0	0	0	0	0	0	1	3,775.8456#	95.5961	21037.7	0	0	0	0	0	0	0	0	1	309.6727#	7.8402	1725.39	1	62.3330#	1.5781	347.297	2	153.3585#	18.5724	553.984	2	186.7344#	22.6144	674.549	5	36.0414#	11.7025	84.1086	1
Aortic Aneurysm and Dissection	0	0	0	0	0	0	0	0	0	0	0	0	0	0	0	0	1	2,652.7690#	67.1623	14780.3	0	0	0	0	1	262.2448#	6.6395	1461.13	2	43.2050#	5.2323	156.071	4	62.2609#	16.964	159.413	0	0	0	0	0	0	0	38.5163	4	11.1694#	3.0433	28.5981	2
Other Diseases of Arteries, Arterioles, Capillaries	0	0	0	0	0	0	0	0	0	0	0	0	0	0	0	0	0	0	0	0	1	1,078.9587#	27.3169	6011.57	0	0	0	0	1	66.0622#	1.6726	368.075	4	117.0088#	31.881	299.589	3	42.2684#	8.7168	123.526	3	16.2739#	3.3561	47.5592	3	9.7944#	2.0198	28.6235	2
Pneumonia and Influenza	0	0	0	0	0	0	0	0	0	0	0	0	1	1,070.5803#	27.1047	5964.89	1	705.6135#	17.8646	3931.43	2	286.2499#	34.6662	1034.03	1	49.7708#	1.2601	277.305	9	117.6356#	53.7905	223.309	6	32.8722#	12.0635	71.5489	10	22.4144#	10.7486	41.2208	17	20.1952#	11.7644	32.3344	19	11.5251#	6.9389	17.9979	25
Chronic Obstructive Pulmonary Disease and Allied Cond	0	0	0	0	0	0	0	0	0	0	0	0	1	282.3942#	7.1496	1573.4	2	213.6520#	25.8742	771.784	3	66.9096#	13.7984	195.538	5	89.8861#	29.1858	209.764	10	56.2483#	26.9732	103.443	17	60.3513#	35.1569	96.6283	26	31.0554#	20.2864	45.5033	45	23.8901#	17.4256	31.9668	41	13.7994#	9.9027	18.7204	34
Stomach and Duodenal Ulcers	0	0	0	0	0	0	0	0	0	0	0	0	0	0	0	0	0	0	0	0	1	1,525.8307#	38.6307	8501.38	0	0	0	0	2	84.3157#	10.211	304.577	0	0	0	2476.55	2	88.7745#	10.751	320.684	4	24.2387#	6.6042	62.0606	2	9.5082#	1.1515	34.347	2
Chronic Liver Disease and Cirrhosis	0	0	0	0	0	0	0	0	0	0	0	0	0	0	0	905.186	2	156.8594#	18.9964	566.63	2	120.0692#	14.5409	433.731	5	206.8260#	67.1558	482.663	7	115.9605#	46.6221	238.923	7	145.7507#	58.5993	300.302	5	38.4063#	12.4704	89.6274	4	31.0935#	8.4719	79.6116	4	42.4778#	11.5738	108.76	1
Nephritis, Nephrotic Syndrome and Nephrosis	1	2,871.2460#	72.6937	15997.6	1	0	0	0	0	0	0	0	0	0	0	2410.51	3	647.7608#	133.584	1893.03	1	127.3537#	3.2243	709.57	2	51.7846#	6.2714	187.064	7	102.3469#	41.1488	210.874	7	40.5941#	16.3209	83.6394	9	13.3132#	6.0876	25.2726	18	26.4001#	15.6464	41.7235	20	21.8769#	13.363	33.7871	15
Complications of Pregnancy, Childbirth, Puerperium	0	0	0	0	0	0	0	0	1	0	0	0	2	546.9654#	66.2401	1975.83	4	294.4245#	80.2208	753.844	5	194.0679#	63.0133	452.89	7	171.4575#	68.9348	353.268	0	0	0	0	0	0	0	0	0	0	0	0	0	0	0	0	0	0	0	0	0
Congenital Anomalies	0	0	0	0	0	0	0	0	0	0	0	0	0	0	0	0	0	0	0	0	0	0	0	0	0	0	0	0	0	0	0	0	0	0	0	0	0	0	0	0	0	0	0	0	1	464.2333#	11.7534	2586.54	0
Certain Conditions Originating in Perinatal Period	0	0	0	0	0	0	0	0	0	0	0	0	0	0	0	0	0	0	0	0	1	279.9656#	7.0881	1559.87	0	0	0	0	0	0	0	0	0	0	0	0	0	0	0	0	0	0	0	0	0	0	0	0	0
Symptoms, Signs and Ill-Defined Conditions	1	3,254.0171#	82.3846	18130.2	0	0	0	0	0	0	0	0	0	0	0	1843.92	2	533.3945#	64.5965	1926.8	4	92.0170#	25.0715	235.6	10	78.6628#	37.7219	144.664	17	115.3715#	67.2082	184.721	15	136.5337#	76.4169	225.192	6	59.4795#	21.8279	129.462	10	36.2134#	17.3657	66.5977	12	20.3844#	10.5329	35.6074	10
Accidents and Adverse Effects	0	0	0	0	1	2,017.8278#	51.087	11242.6	0	0	0	0	1	394.7827#	9.995	2199.59	3	217.5869#	44.8717	635.881	6	119.8619#	43.9872	260.889	13	87.3412#	46.5055	149.356	15	57.5826#	32.2285	94.9737	20	39.6744#	24.2342	61.2739	28	85.6140#	56.8899	123.736	12	22.3852#	11.5667	39.1024	21	20.9943#	12.9958	32.0921	11
Suicide and Self-Inflicted Injury	0	0	0	0	1	0	0	0	0	0	0	0	0	0	0	1863.26	3	814.8249#	168.036	2381.26	1	39.9050#	1.0103	222.336	9	254.8236#	116.522	483.735	12	105.8307#	54.6842	184.865	11	241.6489#	120.63	432.377	2	19.6079#	2.3746	70.8306	10	19.8310#	9.5097	36.47	10	27.7807#	13.3219	51.0897	5
Homicide and Legal Intervention	0	0	0	0	0	0	0	0	0	0	0	0	0	0	0	0	0	0	0	0	0	0	0	0	1	34.4918	0.8733	192.176	1	155.4896#	3.9367	866.333	0	0	0	0	0	0	0	0	0	0	0	0	1	48.9811#	1.2401	272.905	0
Other Cause of Death	2	611.3414#	74.0363	2208.38	6	719.3652#	263.994	1565.76	5	681.3426#	221.23	1590.03	6	281.7863#	103.411	613.33	20	306.2525#	187.067	472.982	30	143.4278#	96.7702	204.752	52	125.6560#	93.8459	164.781	69	86.4470#	67.2609	109.404	69	58.2556#	45.3263	73.7262	96	41.9686#	33.9947	51.2509	92	21.1929#	17.0844	25.9912	116	16.5162#	13.6477	19.8096	95
All non-cancer death causes	5	1,191.8302#	386.984	2781.33	9	1,018.5294#	465.736	1933.49	7	914.2006#	367.556	1883.6	18	308.4261#	182.793	487.446	66	352.3365#	272.497	448.258	97	135.9207#	110.222	165.812	196	110.7256#	95.7661	127.359	301	86.6187#	77.1087	96.9777	370	63.5752#	57.2616	70.3949	465	44.6518#	40.685	48.9008	508	24.5988#	22.5059	26.8339	596	15.2482#	14.0485	16.5231	552
Causes of non-cancer death by age for patients with CRC who had surgery
	0-24				25-29				30-34				35-39				40-44				45-49				50-54				55-59				60-64				65-69				70-74				75-79				80-84
	Observed	SMR	CI Lower	CI Upper	Observed	SMR	CI Lower	CI Upper	Observed	SMR	CI Lower	CI Upper	Observed	SMR	CI Lower	CI Upper	Observed	SMR	CI Lower	CI Upper	Observed	SMR	CI Lower	CI Upper	Observed	SMR	CI Lower	CI Upper	Observed	SMR	CI Lower	CI Upper	Observed	SMR	CI Lower	CI Upper	Observed	SMR	CI Lower	CI Upper	Observed	SMR	CI Lower	CI Upper	Observed	SMR	CI Lower	CI Upper	Observed
Tuberculosis	0	0	0	0	0	0	0	0	0	0	0	0	0	0	0	0	0	0	0	0	0	0	0	418.752	1	55.6627#	1.4093	310.133	2	99.5877#	12.0605	359.745	2	36.6695#	4.4408	132.463	0	0	0	16.4957	3	8.7016#	1.7945	25.4297	6	8.1293#	2.9833	17.6941	4
Syphilis	0	0	0	0	0	0	0	0	0	0	0	0	0	0	0	0	0	0	0	0	0	0	0	0	0	0	0	0	0	0	0	0	0	0	0	0	0	0	0	0	0	0	0	0	0	0	0	0	0
Septicemia	1	3,162.5264#	80.0682	17620.5	0	0	0	1968.3	2	1,421.7258#	172.178	5135.76	2	247.0116#	29.9143	892.291	5	161.6157#	52.4762	377.157	20	84.5550#	51.6484	130.588	35	49.1177#	34.2123	68.3109	73	45.3851#	35.5747	57.0649	100	30.3732#	24.7128	36.9419	162	20.7812#	17.7043	24.2391	209	12.1941#	10.5968	13.9642	281	7.2132#	6.3944	8.1078	295
Other Infectious and Parasitic Diseases including HIV	0	0	0	0	0	0	0	0	2	213.8820#	25.9021	772.615	4	246.7043#	67.2186	631.661	4	58.1054#	15.8318	148.773	17	83.8955#	48.8722	134.325	22	38.1898#	23.9333	57.8198	56	46.8823#	35.4144	60.8805	65	32.3288#	24.9507	41.2057	68	18.7331#	14.547	23.7487	75	10.0996#	7.944	12.6599	105	8.6754#	7.0956	10.5021	109
Diabetes Mellitus	0	0	0	0	0	0	0	0	1	2,225.7183#	56.3503	12400.9	2	99.0876#	12	357.938	3	48.3087#	9.9624	141.179	18	51.1013#	30.2859	80.7621	54	38.3231#	28.7895	50.0034	84	20.6278#	16.4535	25.5386	179	19.2914#	16.5687	22.3338	285	14.4532#	12.8238	16.2324	374	9.3432#	8.4202	10.3398	478	5.8633#	5.3494	6.4133	561
Alzheimers (ICD-9 and 10 only)	0	0	0	0	0	0	0	0	0	0	0	0	0	0	0	0	0	0	0	650.738	0	0	0	147.654	2	50.8523#	6.1585	183.696	2	6.9898	0.8465	25.2497	6	3.9622#	1.4541	8.6241	29	4.3079#	2.8851	6.1869	88	3.2139#	2.5776	3.9596	241	2.5244#	2.2157	2.864	564
Diseases of Heart	0	0	0	0	0	0	0	717.536	7	216.6499#	87.1045	446.382	12	123.4163#	63.771	215.583	30	84.4761#	56.9957	120.595	67	44.1633#	34.226	56.0859	223	37.6840#	32.9	42.9681	460	28.3699#	25.8362	31.0848	820	19.5100#	18.1973	20.8923	1416	14.5128#	13.7666	15.2888	2161	9.2248#	8.8399	9.6221	3164	5.2221#	5.0417	5.4073	4471
Hypertension without Heart Disease	0	0	0	0	0	0	0	0	0	0	0	0	0	0	0	1603.13	0	0	0	160.269	1	11.5124	0.2915	64.1431	12	29.6993#	15.346	51.8786	18	18.6862#	11.0746	29.5322	35	16.1139#	11.224	22.4106	60	12.9604#	9.8902	16.6827	79	7.6367#	6.046	9.5176	113	4.3041#	3.5472	5.1747	201
Cerebrovascular Diseases	0	0	0	0	0	0	0	0	0	0	0	3837.97	4	275.1352#	74.9651	704.455	2	99.2631#	12.0212	358.572	18	69.8532#	41.3994	110.398	25	30.8657#	19.9747	45.5639	82	28.6781#	22.8085	35.5971	141	21.2427#	17.8812	25.0525	225	13.0473#	11.3981	14.8681	390	8.0081#	7.233	8.8437	673	5.1695#	4.7863	5.5753	1072
Atherosclerosis	0	0	0	0	0	0	0	0	0	0	0	0	0	0	0	0	0	0	0	0	0	0	0	0	1	2,050.0557#	51.9029	11422.2	1	37.1503	0.9406	206.988	3	10.6688#	2.2002	31.1788	12	19.1160#	9.8775	33.3918	21	9.0770#	5.6188	13.8752	43	5.8780#	4.2539	7.9176	61
Aortic Aneurysm and Dissection	0	0	0	0	0	0	0	0	0	0	0	0	0	0	0	0	1	2,652.7690#	67.1623	14780.3	0	0	0	618.287	3	33.6468#	6.9388	98.3303	5	14.9261#	4.8465	34.8325	21	29.1839#	18.0653	44.6107	20	17.4784#	10.6763	26.994	36	9.9163#	6.9453	13.7284	49	4.9041#	3.6281	6.4835	81
Other Diseases of Arteries, Arterioles, Capillaries	0	0	0	0	0	0	0	0	0	0	0	0	0	0	0	0	0	0	0	0	2	51.6115#	6.2504	186.439	2	14.7412#	1.7852	53.2504	6	13.5727#	4.9809	29.5421	17	23.2677#	13.5543	37.2539	30	19.6346#	13.2474	28.0297	34	7.9226#	5.4866	11.071	65	7.3029#	5.6362	9.3081	55
Pneumonia and Influenza	0	0	0	0	1	9,390.3784#	237.744	52319.8	0	0	0	0	0	0	0	0	1	213.5693#	5.4071	1189.93	6	77.3471#	28.385	168.352	9	26.8061#	12.2574	50.8863	27	27.0873#	17.8507	39.4106	62	21.0655#	16.1508	27.005	91	11.3337#	9.1252	13.9153	162	7.8504#	6.6881	9.1567	294	5.6023#	4.9801	6.2807	421
Chronic Obstructive Pulmonary Disease and Allied Cond	0	0	0	0	0	0	0	0	0	0	0	0	1	154.5756#	3.9135	861.24	3	124.3903#	25.6523	363.521	9	38.4652#	17.5887	73.0189	28	36.7772#	24.4381	53.1532	58	18.5716#	14.1022	24.0081	162	17.9901#	15.3264	20.9836	302	12.5030#	11.1325	13.9956	607	9.6923#	8.9364	10.4949	896	5.7491#	5.3788	6.1382	1134
Stomach and Duodenal Ulcers	0	0	0	0	0	0	0	0	0	0	0	0	0	0	0	0	0	0	0	19856.4	0	0	0	312.004	3	114.9738#	23.7104	336.002	4	42.9688#	11.7076	110.017	6	39.2248#	14.3948	85.3759	5	12.1794#	3.9546	28.4227	15	13.6350#	7.6314	22.4888	16	6.6000#	3.7725	10.718	22
Chronic Liver Disease and Cirrhosis	1	2,427.1767#	61.4508	13523.4	0	0	0	0	1	345.3498#	8.7435	1924.17	2	109.9880#	13.3201	397.315	4	60.3536#	16.4443	154.529	19	53.7533#	32.363	83.9424	51	47.0778#	35.0525	61.8986	80	37.8047#	29.9768	47.0513	110	27.4936#	22.5964	33.1373	132	22.0757#	18.4706	26.179	115	13.0878#	10.8053	15.7099	100	7.4030#	6.0233	9.004	88
Nephritis, Nephrotic Syndrome and Nephrosis	1	2,871.2460#	72.6937	15997.6	1	0	0	0	0	0	0	1768.36	2	100.6526#	12.1895	363.592	3	90.5799#	18.6798	264.713	5	20.5276#	6.6652	47.9045	35	44.2068#	30.7917	61.481	63	33.2834#	25.5759	42.584	86	21.8895#	17.5088	27.0334	136	13.6501#	11.4524	16.1465	195	8.9308#	7.7213	10.2761	286	5.2252#	4.6371	5.8672	407
Complications of Pregnancy, Childbirth, Puerperium	1	2,841.3237#	71.9361	15830.8	0	0	0	0	1	602.2726#	15.2482	3355.65	1	109.7583#	2.7788	611.534	3	161.1163#	33.226	470.85	6	259.3815#	95.1884	564.564	6	191.5414#	70.2923	416.905	0	0	0	0	0	0	0	0	0	0	0	0	0	0	0	0	0	0	0	0	0
Congenital Anomalies	0	0	0	0	0	0	0	0	0	0	0	0	1	470.7894#	11.9194	2623.07	0	0	0	2487.66	2	128.3083#	15.5387	463.494	1	827.0906#	20.9401	4608.25	3	34.1436#	7.0412	99.782	10	39.2215#	18.8082	72.1297	4	18.3961#	5.0123	47.1013	5	41.0840#	13.3399	95.8764	5	8.2630#	2.683	19.283	7
Certain Conditions Originating in Perinatal Period	0	0	0	0	0	0	0	0	0	0	0	0	0	0	0	0	0	0	0	0	0	0	0	0	0	0	0	0	0	0	0	0	0	0	0	0	0	0	0	0	0	0	0	0	0	0	0	0	0
Symptoms, Signs and Ill-Defined Conditions	1	3,254.0171#	82.3846	18130.2	0	0	0	0	2	314.9607#	38.1432	1137.75	1	57.2233#	1.4488	318.828	7	121.9058#	49.0124	251.173	22	108.9496#	68.2781	164.951	26	55.0543#	35.9633	80.6673	55	57.6388#	43.4215	75.0249	53	26.9908#	20.2179	35.3046	66	18.4021#	14.2322	23.4119	70	7.5923#	5.9185	9.5924	117	5.4529#	4.5097	6.5351	156
Accidents and Adverse Effects	0	0	0	0	3	377.1164#	77.7705	1102.09	4	160.3607#	43.6929	410.587	8	115.7400#	49.9683	228.054	22	118.4958#	74.2607	179.404	36	59.0882#	41.3847	81.803	60	49.8520#	38.0423	64.1694	71	29.0435#	22.6832	36.6344	102	24.4008#	19.8959	29.6209	137	16.6934#	14.0152	19.7344	182	9.1584#	7.8761	10.5899	228	4.8441#	4.2357	5.5154	316
Suicide and Self-Inflicted Injury	2	432.8500#	52.4201	1563.6	1	350.9155#	8.8844	1955.18	1	89.1615#	2.2574	496.776	5	198.5558#	64.4705	463.363	11	77.4133#	38.6444	138.514	12	35.3408#	18.2611	61.7332	38	58.5738#	41.4503	80.3971	48	52.9775#	39.0614	70.2404	47	31.2079#	22.9304	41.4999	53	15.1556#	11.3526	19.8239	69	11.5749#	9.0059	14.6488	61	7.9570#	6.0864	10.221	63
Homicide and Legal Intervention	0	0	0	0	0	0	0	0	0	0	0	0	1	54.3637#	1.3764	302.895	1	31.6819	0.8021	176.52	6	92.6413#	33.9977	201.641	7	40.0230#	16.0913	82.4628	5	36.7442#	11.9308	85.7488	7	38.2031#	15.3596	78.713	5	33.7134#	10.9466	78.6758	5	6.9396#	2.2533	16.1947	10	8.6095#	4.1286	15.8332	9
Other Cause of Death	2	197.8859#	23.9649	714.832	4	249.9902#	68.1139	640.074	9	297.6830#	136.12	565.095	22	301.6154#	189.021	456.649	30	116.5284#	78.6212	166.352	70	59.8820#	46.6809	75.6573	169	47.4389#	40.5562	55.155	309	33.0751#	29.4897	36.9762	488	22.1628#	20.2398	24.2193	746	14.0947#	13.1012	15.1434	1108	8.0395#	7.573	8.5272	1626	4.7142#	4.4878	4.949	2350
All non-cancer death causes	9	546.6764#	249.975	1037.76	10	294.7496#	141.344	542.055	30	242.2026#	163.413	345.759	68	162.8987#	126.497	206.513	130	93.5998#	78.2024	111.142	336	55.3072#	49.5509	61.5486	813	42.3334#	39.4731	45.3462	1512	30.1704#	28.6687	31.7304	2522	21.2184#	20.3983	22.063	3984	14.3328#	13.8911	14.7849	6003	8.7691#	8.5487	8.9938	8857	5.1518#	5.0451	5.2603	12447
	Confidence intervals are 95%.
#	P < 0.05
[truncated: 11 more columns]

## Sheet: Male_heat map_SMR
Heat map of SMRs for causes of non-cancer death by age for male patients with CRC
Age	0-24	25-29	30-34	35-39	40-44	45-49	50-54	55-59	60-64	65-69	70-74	75-79	80-84	85+	Total
Tuberculosis							55.6627	99.5877	25.5517		9.2584	8.3304	2.4363	4.87	6.2471
Syphilis														1.0982	1.0982
Septicemia			798.187		164.851	87.245	45.6226	37.9299	26.7666	20.1639	11.9503	6.444	4.354	2.8017	5.8254
Other Infectious and Parasitic Diseases including HIV			147.994	89.8699	96.9879	79.9901	60.8892	44.4208	29.7622	18.289	8.1462	8.0263	4.3968	3.0026	7.8055
Diabetes Mellitus				50.6428	81.2372	34.1159	34.6581	17.4417	17.2445	13.2861	8.8103	5.2805	4.2401	2.5356	5.1394
Alzheimers (ICD-9 and 10 only)							27.4681	4.6088	4.8814	3.5604	3.228	2.5175	2.082	1.8529	2.0097
Diseases of Heart			242.587	83.549	92.2395	39.5886	34.2361	26.4144	19.7906	13.8491	9.0036	5.1832	3.2526	2.2733	3.689
Hypertension without Heart Disease							21.1617	18.6675	14.6061	13.2925	6.4942	4.023	2.9106	2.0784	3.0766
Cerebrovascular Diseases				318.677	260.346	72.809	17.9992	25.6171	17.5579	12.341	7.3144	4.8723	3.6687	2.4291	3.6902
Atherosclerosis								33.3141	10.5157	15.9149	9.4323	7.5219	2.7555	2.3556	3.2874
Aortic Aneurysm and Dissection					2652.77		28.7465	17.5518	24.1902	17.9992	10.4738	4.3789	4.6945	2.7329	4.5475
Other Diseases of Arteries, Arterioles, Capillaries							7.6911	9.5173	24.3175	16.7221	7.5178	7.1138	3.0872	1.8083	3.7658
Pneumonia and Influenza				1070.58	505.108	50.1504	20.6201	28.3071	18.1632	9.5343	7.704	5.3332	3.2736	2.0986	3.1185
Chronic Obstructive Pulmonary Disease and Allied Cond					171.619	27.8915	28.5993	17.7404	16.8234	10.7575	9.1212	5.4417	3.507	2.4625	3.9748
Stomach and Duodenal Ulcers							101.032	58.7107	26.6584	12.4725	16.6459	6.5552	2.7838	2.435	4.0135
Chronic Liver Disease and Cirrhosis	2427.18				78.9567	49.039	45.9811	37.3827	27.0027	20.3287	12.5639	6.7977	4.7616	2.7962	10.5825
Nephritis, Nephrotic Syndrome and Nephrosis			269.906	110.938	117.452	24.8064	50.0044	29.1538	20.2668	13.3316	7.6566	4.9464	3.6224	2.2234	3.8915
Complications of Pregnancy, Childbirth, Puerperium
Congenital Anomalies				470.789			475.684	34.7888	27.9427	5.607	70.5574	5.4093	1.7719	1.9609	4.4416
Certain Conditions Originating in Perinatal Period						279.966									279.966
Symptoms, Signs and Ill-Defined Conditions	3254.02		2487.71		119.725	109.55	53.0949	54.6394	22.7514	17.8288	6.9592	5.7023	3.2699	2.0278	4.0818
Accidents and Adverse Effects		429.286	166.834	97.8609	113.026	49.9394	42.8545	27.1674	22.8127	15.6792	9.159	4.7946	2.8479	2.1523	4.0282
Suicide and Self-Inflicted Injury	237.93	1721.61		250.212	71.3277	34.9126	64.6162	51.3404	35.4977	15.1346	13.1359	8.178	5.7771	2.961	9.8214
Homicide and Legal Intervention				53.0703	60.6802	47.9898	34.8959	50.2191	29.824	25.1695	9.5855	11.5504	15.1333	1.6098	10.0965
Other Cause of Death	117.478	377.738	227.1	256.744	93.4843	53.552	44.8123	31.0639	18.4095	13.3368	7.5838	4.6568	2.9771	2.1151	3.4782
All non-cancer death causes	297.742	361.458	214.652	129.85	96.6624	48.7267	39.4487	28.164	19.8527	13.5358	8.4717	5.053	3.2606	2.2346	3.7386
SMR value
	Higher													Lower
Blank, no observed value was shown in CRC group
Red value, SMR have no statistical significance

## Sheet: Female_heat map_SMR
Heat map of SMRs for causes of non-cancer death by age for female patients with CRC
Age	0-24	25-29	30-34	35-39	40-44	45-49	50-54	55-59	60-64	65-69	70-74	75-79	80-84	85+	Total
Tuberculosis									64.9142				4.0316	4.925	4.3024
Syphilis
Septicemia	3162.53		6497.66	247.012	159.529	130.391	83.8108	86.7615	48.7012	27.2842	15.0122	8.9995	4.7824	2.7058	5.1372
Other Infectious and Parasitic Diseases including HIV			301.167	829.809	245.529	127.017	65.0519	68.2096	56.3474	26.8475	18.1652	11.2988	5.2122	3.0795	6.1536
Diabetes Mellitus			2225.72	2283.09		135.311	56.451	37.4049	32.0385	19.0933	10.6216	7.4612	4.7265	2.3594	4.3487
Alzheimers (ICD-9 and 10 only)							342.037	24.1983	3.8757	5.1243	3.6707	2.7294	2.0276	1.7663	1.8775
Diseases of Heart	3729.38		178.765	431.562	152.626	81.4601	65.6262	55.0458	29.5003	19.9682	12.0878	6.1189	3.6086	2.1423	2.8947
Hypertension without Heart Disease						86.4053	141.812	65.6615	39.9299	13.7159	10.9908	4.8947	3.0813	2.011	2.5843
Cerebrovascular Diseases				118.974	142.861	81.5401	58.1419	50.6433	36.778	18.1881	10.5159	6.0122	4.1128	2.1969	3.0622
Atherosclerosis					3775.85		2050.06	7716.65		34.6366	9.7017	5.0904	3.4577	2.0809	2.5127
Aortic Aneurysm and Dissection							51.0524	26.7091	70.0852	15.6656	9.6377	6.2216	3.7492	2.3944	3.3281
Other Diseases of Arteries, Arterioles, Capillaries						402.994	35.224	43.8582	31.6454	27.1461	11.1276	7.7263	3.2898	2.2281	3.113
Pneumonia and Influenza		9390.38			242.733	148.012	48.809	49.3183	35.614	20.9918	9.0524	6.6773	3.4509	2.1239	2.8201
Chronic Obstructive Pulmonary Disease and Allied Cond				148.705	173.756	76.9666	67.3653	31.0182	26.7977	19.721	12.2832	7.1052	4.3669	2.3689	3.8988
Stomach and Duodenal Ulcers						80.1375	123.495	48.3609	76.8163	30.1415	11.3427	7.1632	5.3564	2.5976	4.2626
Chronic Liver Disease and Cirrhosis		12780.8	421.668	318.3	59.3908	149.682	75.9321	76.6769	44.9033	31.4613	18.2496	10.2952	5.9048	3.1616	10.5633
Nephritis, Nephrotic Syndrome and Nephrosis	2871.25				302.19		38.9029	49.7472	30.7942	14.4349	12.1623	6.7727	4.3565	2.2468	3.6503
Complications of Pregnancy, Childbirth, Puerperium	316.557		1017.45	172.325	231.67	222.161	195.952								218.719
Congenital Anomalies						292.688		32.9223	65.7682	76.7492	15.3822	39.595	4.8607	7.2594	14.6224
Certain Conditions Originating in Perinatal Period														1.8768	1.7697
Symptoms, Signs and Ill-Defined Conditions				159.465	206.094	114.688	91.8821	71.9402	49.7958	20.6149	11.1776	5.7759	3.3411	1.8507	2.6441
Accidents and Adverse Effects		527.455	143.641	166.413	182.415	140.686	106.582	72.3529	41.1721	20.5701	11.2473	5.4885	3.2554	1.9795	2.9857
Suicide and Self-Inflicted Injury	2394.46		413.871		280.915	40.8518	55.5993	91.2931	49.0249	30.3	14.1302	10.6263	6.1162	5.3056	14.2357
Homicide and Legal Intervention						312.586	132.058	25.9456	61.0862	14.2845	6.8297	7.5477	7.7053	1.396	4.7615
Other Cause of Death	627.11	438.138	923.427	436.379	323.844	116.309	78.0963	55.8006	39.2068	18.9326	10.1549	5.4039	3.1898	1.9551	2.7882
All non-cancer death causes	982.984	406.72	450.105	260.609	189.281	106.064	70.8263	54.2651	34.6137	19.3768	11.0206	5.9874	3.5377	2.087	2.9616
SMR value
	Higher													Lower
Blank, no observed value was shown in CRC group
Red value, SMR have no statistical significance

## Sheet: White_heat map_SMR
Heat map of SMRs for causes of non-cancer death by age for white patients with CRC
Age	0-24	25-29	30-34	35-39	40-44	45-49	50-54	55-59	60-64	65-69	70-74	75-79	80-84	85+	Total
Tuberculosis							165.574	49.7938			13.166	2.4289		4.2465	3.8219
Syphilis														1.0982	1.0982
Septicemia			798.187	1260.54	347.507	142.962	70.9485	54.8639	34.3042	22.1798	12.9301	7.5807	4.4927	2.6038	5.0663
Other Infectious and Parasitic Diseases including HIV					119.421	92.5605	55.8307	52.2192	37.7092	21.6901	10.3639	8.2434	4.8255	3.025	6.3982
Diabetes Mellitus				189.022	98.0353	51.7126	44.0296	24.4889	22.4362	15.2918	9.5538	5.6239	4.2608	2.3193	4.4111
Alzheimers (ICD-9 and 10 only)								8.4573	4.3535	4.0039	3.1166	2.612	2.0276	1.7432	1.8674
Diseases of Heart	3729.38		426.627	139.745	115.329	57.5096	45.0652	32.0371	22.7104	15.3995	9.7865	5.3685	3.281	2.1338	3.0799
Hypertension without Heart Disease						40.2174	28.0457	31.4061	23.2055	15.513	8.2954	3.7333	2.9188	1.9151	2.517
Cerebrovascular Diseases				169.274	238.441	139.523	32.5116	39.0692	22.8666	13.8202	8.1179	4.939	3.8067	2.1765	3.0755
Atherosclerosis					3775.85		2050.06		3.9927	20.0919	10.0259	6.7769	3.1814	2.1112	2.7502
Aortic Aneurysm and Dissection					2652.77		17.4384	14.6074	28.4516	15.0653	9.6031	4.9567	4.1253	2.4164	3.6865
Other Diseases of Arteries, Arterioles, Capillaries						134.006	16.8605	11.9201	35.2573	19.2093	9.1862	6.9386	3.2485	2.0222	3.2428
Pneumonia and Influenza		9390.38			327.894	44.3554	35.7953	35.4084	24.2732	12.7617	7.8603	5.6783	3.1995	2.0307	2.8178
Chronic Obstructive Pulmonary Disease and Allied Cond					141.257	49.5138	37.5961	24.5036	20.0517	13.3533	10.3117	6.0255	3.7979	2.3442	3.8165
Stomach and Duodenal Ulcers							135.941	62.9703	71.2725	12.9766	12.6971	6.388	3.2401	2.5647	3.835
Chronic Liver Disease and Cirrhosis	2427.18	12780.8	345.35	48.0634	74.9039	61.2946	55.5396	46.0918	32.3007	23.4863	13.5387	8.0405	5.1958	2.9673	10.7197
Nephritis, Nephrotic Syndrome and Nephrosis	2871.25			100.184	81.3268	16.3672	55.1725	45.877	25.5166	14.5362	8.7998	5.1761	3.7688	2.1361	3.471
Complications of Pregnancy, Childbirth, Puerperium	2841.32			803.093	882.909	294.877	275.265								380.054
Congenital Anomalies				470.789		128.308	475.684	34.1436	43.1329	25.2308	32.8672	9.4714	2.7464	2.0912	6.0575
Certain Conditions Originating in Perinatal Period						279.966								1.8768	3.5172
Symptoms, Signs and Ill-Defined Conditions	3254.02		1927.67	82.6845	170.089	133.877	66.1083	55.9548	34.0671	20.9699	8.4096	5.4573	3.2079	1.836	2.9299
Accidents and Adverse Effects		485.73	160.193	146.271	148.087	60.4414	52.4647	37.8619	26.0021	17.5508	9.2292	5.0272	2.9643	1.9817	3.3265
Suicide and Self-Inflicted Injury	232.53		89.1615	198.556	90.2698	27.5789	60.0143	61.0434	37.6709	16.3086	13.5264	7.9689	5.6211	3.1831	9.8284
Homicide and Legal Intervention						196.012	19.2369	48.0272	43.5269	13.2986	7.5988	7.8874	10.5943	1.4013	5.0211
Other Cause of Death	221.026	606.017	449.366	313.495	144.055	63.2821	58.0673	42.1986	25.6862	15.4212	8.5562	4.7911	2.9429	1.9581	2.9259
All non-cancer death causes	532.024	487.426	307.411	183.149	129.502	64.8993	50.5889	36.9342	24.6073	15.3416	9.2203	5.2244	3.2728	2.0759	3.1211
SMR value
	Higher													Lower
Blank, no observed value was shown in CRC group
Red value, SMR have no statistical significance

## Sheet: Black_heat map_SMR
Heat map of SMRs for causes of non-cancer death by age for black patients with CRC
Age	0-24	25-29	30-34	35-39	40-44	45-49	50-54	55-59	60-64	65-69	70-74	75-79	80-84	85+	Total
Tuberculosis									48.2546		14.2628	11.5728	5.6818		10.4064
Syphilis
Septicemia			6497.66		89.6673	54.397	35.9808	36.7957	27.5598	21.415	10.1628	6.6202	5.1604	3.5797	7.5174
Other Infectious and Parasitic Diseases including HIV			283.903	222.23	68.7788	59.5735	83.3238	35.9681	28.2551	14.231	9.6574	16.0137	4.2538	2.1966	11.5704
Diabetes Mellitus			2225.72		34.4885	38.8715	32.1467	11.8348	15.6931	11.2837	7.7436	6.9357	4.8208	2.8103	5.9081
Alzheimers (ICD-9 and 10 only)							164.973	18.3547	6.0153	3.1476	4.9639	2.5482	2.4111	2.1577	2.4045
Diseases of Heart			98.1076	133.044	71.9086	27.4493	29.2682	25.8828	16.8083	12.3421	8.6351	5.4997	3.9061	2.5736	4.7168
Hypertension without Heart Disease							35.1965	12.4	9.0754	10.1808	6.5914	6.4758	3.3716	2.5604	4.0585
Cerebrovascular Diseases				280.878		29.1156	26.9363	18.9073	19.8708	12.7519	9.0228	6.0636	3.8194	2.769	4.6801
Atherosclerosis								108.637	42.5943			5.4213	3.0833	2.0812	2.9372
Aortic Aneurysm and Dissection							62.86	29.2737	42.7631	133.619	14.9613	3.5624	3.6434	3.3576	7.1344
Other Diseases of Arteries, Arterioles, Capillaries							10.0909	17.5052	11.5214	20.3587	5.67	9.3764	2.607	2.7352	4.9921
Pneumonia and Influenza						49.2792	8.353	25.7958	12.4425	9.2822	5.5161	6.7807	3.5019	2.7851	4.0238
Chronic Obstructive Pulmonary Disease and Allied Cond				282.394	307.665	25.378	43.9691	8.4087	14.6962	13.4764	8.8563	6.1554	4.4652	2.842	5.3809
Stomach and Duodenal Ulcers						1525.83		23.6072	15.0483	95.84		15.2749	11.8918	2.2297	5.8166
Chronic Liver Disease and Cirrhosis							14.2503	16.4745	18.4371	13.8142	13.0273	3.3686	3.0226	2.7981	8.9933
Nephritis, Nephrotic Syndrome and Nephrosis			617.684		119.102	29.5799	27.9318	19.7879	15.3817	11.2287	10.3658	6.8003	4.1587	2.6772	5.275
Complications of Pregnancy, Childbirth, Puerperium			1017.45		155.302	148.783	90.5868								124.466
Congenital Anomalies									21.596					50.7178	7.6807
Certain Conditions Originating in Perinatal Period
Symptoms, Signs and Ill-Defined Conditions						61.5299	45.4319	57.5617	22.5169	12.247	7.4579	6.3572	3.3429	2.2701	4.6838
Accidents and Adverse Effects				50.6151	27.4423	66.1385	43.2695	16.9675	20.1457	11.8038	10.1902	3.9712	3.6484	2.6215	5.6854
Suicide and Self-Inflicted Injury					65.9256	105.517	44.9394		28.0161	6.1793	11.5207	10.578	11.5505		13.1349
Homicide and Legal Intervention				42.3962	46.1474	50.225	46.9806	36.4833	37.0157	38.6888	16.662	77.02			38.7431
Other Cause of Death			238.685	235.566	81.5383	68.792	37.2586	22.4624	14.4279	10.8964	6.7615	5.5997	3.8413	2.2111	4.2063
All non-cancer death causes			222.166	110.547	69.0777	44.1588	33.8489	22.3224	16.9189	12.0224	8.1531	5.7562	3.8613	2.5179	4.7118
SMR value
	Higher													Lower
Blank, no observed value was shown in CRC group
Red value, SMR have no statistical significance

## Sheet: A and PI_heat map_SMR
Heat map of SMRs for causes of non-cancer death by age for A and PI patients with CRC
Age	0-24	25-29	30-34	35-39	40-44	45-49	50-54	55-59	60-64	65-69	70-74	75-79	80-84	85+	Total
Tuberculosis												8.7012	5.9355	5.3801	6.209
Syphilis
Septicemia	3162.53					737.451	68.0295	208.038	70.2008	43.7726	63.9873	11.9165	2.6978	4.3285	8.0819
Other Infectious and Parasitic Diseases including HIV					387.543	251.671		109.3	43.5598	22.502	38.4741	30.4037	4.6066	5.3172	11.317
Diabetes Mellitus						1533.98		44.2237	22.9763	26.7769	14.2847	12.1117	7.2275	3.555	7.2617
Alzheimers (ICD-9 and 10 only)							561.196			41.0084	8.7136	3.2719	1.8317	2.8765	2.841
Diseases of Heart				583.112	120.664	156.865	54.1741	69.1408	42.9479	30.1303	17.1408	8.7097	5.4489	3.4646	5.3877
Hypertension without Heart Disease								142.886	63.1435	13.0022	12.5961	6.9271	3.543	3.5847	4.5331
Cerebrovascular Diseases				409.214			80.4088	70.9967	32.0931	20.9838	12.1651	11.6663	5.7664	3.7654	5.8186
Atherosclerosis								7716.65			24.9909		1.4543	3.4805	3.4789
Aortic Aneurysm and Dissection									34.5783	16.7312	32.2884	8.3809	7.5404	4.0618	5.7128
Other Diseases of Arteries, Arterioles, Capillaries										11.8898	9.6123	15.187	3.2892	2.0498	3.2842
Pneumonia and Influenza						263.261		53.0627	41.5026	15.1805	20.215	5.8442	5.0501	2.8115	4.0388
Chronic Obstructive Pulmonary Disease and Allied Cond						108.8		103.976	73.8195	22.4665	10.8438	9.0302	5.5132	4.1948	5.6554
Stomach and Duodenal Ulcers								164.001		40.8276	52.0636	9.1009	12.914	2.1392	8.277
Chronic Liver Disease and Cirrhosis									32.4203	40.8163	26.6586	7.8913	6.8959	2.9711	7.8868
Nephritis, Nephrotic Syndrome and Nephrosis				180.849	302.19		182.723	91.3444	362.416	24.3957	9.475	10.7617	6.6079	3.3635	5.5801
Complications of Pregnancy, Childbirth, Puerperium							1712.79								1712.79
Congenital Anomalies										258.132					258.132
Certain Conditions Originating in Perinatal Period
Symptoms, Signs and Ill-Defined Conditions					492.255	199.206	423.363	1085.85		43.347	15.4448	9.3109	6.4217	3.4584	5.6841
Accidents and Adverse Effects			966.178		339.168		59.8808		34.27	24.9239	21.1588	7.2699	3.6629	3.7305	5.4415
Suicide and Self-Inflicted Injury						535.14	188.152	53.6066	41.0872	66.178	8.5551	17.3685	8.4824		21.7348
Homicide and Legal Intervention							135.331					35.8698		2.7958	6.6609
Other Cause of Death					1707.02	182.567	119.347	62.8716	51.6121	34.0631	14.8314	7.3294	5.1436	3.114	4.699
All non-cancer death causes	3162.53		598.994	226.632	330.088	165.384	74.5178	69.9022	41.4269	27.9567	15.9495	8.805	5.2028	3.385	5.2137
SMR value
	Higher													Lower
Blank, no observed value was shown in CRC group
Red value, SMR have no statistical significance
A and PI, Asian or Pacific Islander

## Sheet: AI and AN_heat map_SMR
Heat map of SMRs for causes of non-cancer death by age for AI and AN patients with CRC
Age	0-24	25-29	30-34	35-39	40-44	45-49	50-54	55-59	60-64	65-69	70-74	75-79	80-84	85+	Total
Tuberculosis
Syphilis
Septicemia							51.3272	48.2298	47.4389		40.5831		10.6103	3.3377	12.229
Other Infectious and Parasitic Diseases including HIV				1520.03						158.817	35.6572				71.7972
Diabetes Mellitus								49.4042	84.1682	20.5621	10.9925	17.1702	12.7562	7.0189	16.5348
Alzheimers (ICD-9 and 10 only)										15.9216		17.2608	4.013	2.8218	4.3588
Diseases of Heart					161.554	134.951	34.437	55.5574	25.7102	46.8384	23.6487	16.1861	7.0986	3.0743	8.6815
Hypertension without Heart Disease									86.2439		46.7101	237.089		17.2767	39.5348
Cerebrovascular Diseases											15.1301	24.6608	14.5592	4.6372	7.8256
Atherosclerosis														8.209	3.6918
Aortic Aneurysm and Dissection
Other Diseases of Arteries, Arterioles, Capillaries
Pneumonia and Influenza											42.7438	16.6296	3.6553	24.046	12.9152
Chronic Obstructive Pulmonary Disease and Allied Cond							965.941			25.1759	21.9856	6.0693	10.8338	2.6066	8.1859
Stomach and Duodenal Ulcers
Chronic Liver Disease and Cirrhosis						197.447	144.612	445.062	57.0322	81.5035	66.4853				115.166
Nephritis, Nephrotic Syndrome and Nephrosis					936.091		112.54		323.019		9.1198	18.7678	27.4645	2.0283	11.6077
Complications of Pregnancy, Childbirth, Puerperium
Congenital Anomalies													9.8632		5.5994
Certain Conditions Originating in Perinatal Period
Symptoms, Signs and Ill-Defined Conditions				28337.2				476.337		16.2776		9.4782	11.1869	1.3606	5.8656
Accidents and Adverse Effects								20.7022	71.9778	19.4071	14.2004	306.38		1.5933	5.9878
Suicide and Self-Inflicted Injury	3124.75									107.337					69.7265
Homicide and Legal Intervention						199.767				171.557					79.4805
Other Cause of Death				1742.95	382.612	2840.58	75.7278	71.9216	50.0941	66.0947	26.176	8.6424	7.8619	3.7694	10.5701
All non-cancer death causes	3124.75			317.578	282.544	134.795	64.761	68.7295	45.9846	37.7823	20.8442	13.3458	8.2406	3.4796	10.0005
SMR value
	Higher													Lower
Blank, no observed value was shown in CRC group
Red value, SMR have no statistical significance
AI and AN, American Indian / Alaska Native

## Sheet: Localized_heat map_SMR
Heat map of SMRs for causes of non-cancer death by age for localized patients with CRC
Age	0-24	25-29	30-34	35-39	40-44	45-49	50-54	55-59	60-64	65-69	70-74	75-79	80-84	85+	Total
Tuberculosis								49.7938	64.9142		7.964	6.0477	3.1586	4.489	5.1174
Syphilis
Septicemia			1421.73		112.008	81.3452	33.0237	36.882	21.9552	14.9407	11.0009	5.874	4.0668	2.6635	4.5229
Other Infectious and Parasitic Diseases including HIV			252.274	102.106	112.818	81.649	42.1875	43.9474	36.449	17.5373	10.8973	6.8919	4.2223	2.8083	5.6032
Diabetes Mellitus				139.007		43.1883	37.8194	17.6084	17.6934	13.863	8.4645	6.0031	4.2586	2.3285	4.4597
Alzheimers (ICD-9 and 10 only)								5.7801	4.5919	3.2621	3.2065	2.371	1.9974	1.7431	1.8527
Diseases of Heart				44.7366	57.7159	35.7134	35.4427	24.4913	18.0258	12.3391	8.6036	4.8669	3.1154	2.0981	2.9635
Hypertension without Heart Disease						37.2946	22.4892	23.158	18.7043	9.0283	7.8942	4.1782	2.7205	1.8755	2.4867
Cerebrovascular Diseases				7895.05		55.4127	27.6471	24.6442	15.8576	11.3462	7.014	5.025	3.4858	2.159	2.9802
Atherosclerosis							2050.06		4.8254	18.4695	9.4083	4.8498	3.0945	1.9321	2.4665
Aortic Aneurysm and Dissection							20.9852	15.1693	32.1192	16.9228	8.5315	4.5707	3.9091	2.6946	3.8329
Other Diseases of Arteries, Arterioles, Capillaries						71.4394	8.4523	6.2308	25.3451	17.2604	7.775	7.1666	3.1725	1.9348	3.2984
Pneumonia and Influenza						31.4746	13.2004	22.8383	21.7438	11.0234	5.7075	5.5897	3.0831	2.0253	2.717
Chronic Obstructive Pulmonary Disease and Allied Cond					195.857	26.0046	26.7137	17.7149	17.0414	11.8636	8.9925	5.7117	3.7044	2.3533	3.7233
Stomach and Duodenal Ulcers							664.951		54.3082		19.0957	7.4613	3.8948	2.5218	3.8893
Chronic Liver Disease and Cirrhosis			5369.29	478.927	71.3241	45.9614	53.939	40.6925	29.0085	23.3172	15.0716	7.6361	5.2751	2.6708	9.9683
Nephritis, Nephrotic Syndrome and Nephrosis			269.906	100.184	50.7817	9.0488	33.0635	32.6024	22.5927	12.0998	8.5835	5.3658	3.5888	2.1208	3.4812
Complications of Pregnancy, Childbirth, Puerperium					125.053										56.7975
Congenital Anomalies				470.789		128.308	475.684		38.3791	21.1874	28.1655	3.3958	3.3298	1.4353	4.4953
Certain Conditions Originating in Perinatal Period
Symptoms, Signs and Ill-Defined Conditions						136.856	49.6169	41.3543	18.7088	19.2198	7.2316	5.1015	3.1723	1.8469	2.7739
Accidents and Adverse Effects			181.688	79.7937	116.384	57.0154	47.9899	27.5822	21.1424	13.2674	8.9212	4.5353	2.7238	2.0545	3.1724
Suicide and Self-Inflicted Injury				247.837	13.6015	37.6699	55.6358	58.8782	24.7295	14.5814	10.802	6.2566	4.5427	3.2002	8.1107
Homicide and Legal Intervention					55.325	114.02	27.2581	49.3874	73.4429	9.1551	11.4311	8.456	8.6602	2.0243	8.4131
Other Cause of Death		174.71	325.813	268.863	133.335	59.9566	37.5304	31.9757	20.2482	12.5108	7.7206	4.1717	2.8554	1.9733	2.7956
All non-cancer death causes		64.8851	216.571	117.776	68.2091	47.738	37.0267	27.082	19.4442	12.6175	8.2216	4.8363	3.135	2.065	3.0155
SMR value
	Higher													Lower
Blank, no observed value was shown in CRC group
Red value, SMR have no statistical significance

## Sheet: Regional_heat map_SMR
Heat map of SMRs for causes of non-cancer death by age for regional patients with CRC
Age	0-24	25-29	30-34	35-39	40-44	45-49	50-54	55-59	60-64	65-69	70-74	75-79	80-84	85+	Total
Tuberculosis							83.8521		76.3682		6.7075	7.4349	1.9115	5.7472	6.323
Syphilis														1.0982	1.0982
Septicemia	3162.53			1535.46	435.146	90.2863	37.3592	45.21	35.9624	26.6836	13.6224	8.4998	4.5171	2.4923	5.4511
Other Infectious and Parasitic Diseases including HIV				449.398	56.9121	85.7672	36.357	44.5387	23.3969	17.3122	9.3024	10.5491	5.3377	3.2795	7.1821
Diabetes Mellitus			2225.72		57.6274	53.4805	33.2635	28.0595	21.1652	15.8719	10.1117	5.8407	4.4368	2.393	4.7307
Alzheimers (ICD-9 and 10 only)							254.988		2.9987	5.2723	3.1733	2.8007	1.97	1.7744	1.9056
Diseases of Heart			416.998	165.714	101.612	45.0954	37.3471	30.7971	20.6798	15.5768	9.8111	5.5984	3.4393	2.1487	3.2505
Hypertension without Heart Disease							31.0827	7.5098	13.9027	14.2354	7.3845	4.6035	3.0716	2.0946	2.8094
Cerebrovascular Diseases				154.084	83.0314	54.0466	25.4792	27.27	26.6039	15.6336	9.4717	5.1746	4.0773	2.2857	3.3785
Atherosclerosis								163.79	13.4889	15.6872	8.6836	6.6997	3.2063	2.3596	2.9669
Aortic Aneurysm and Dissection							26.5283	17.2871	22.3468	18.6135	13.2314	5.0798	4.7153	2.3897	3.8622
Other Diseases of Arteries, Arterioles, Capillaries							24.9385	26.8656	18.1166	18.2159	8.5476	7.6621	3.027	2.0052	3.1633
Pneumonia and Influenza		9390.38			242.733	307.179	45.3821	30.15	20.8941	11.8784	10.8624	5.5879	3.2423	2.076	2.9338
Chronic Obstructive Pulmonary Disease and Allied Cond					147.413	54.0235	49.1667	21.868	18.3402	13.6467	10.6581	5.9724	3.87	2.3631	3.83
Stomach and Duodenal Ulcers							81.3371	57.9575	59.7654	11.647	7.727	5.5562	3.6233	2.1675	3.4381
Chronic Liver Disease and Cirrhosis	2427.18			68.294	49.1069	77.4827	35.707	35.8822	27.2462	20.0269	11.6193	6.4914	4.9321	3.3079	9.7673
Nephritis, Nephrotic Syndrome and Nephrosis				119.64	76.6739	25.0388	54.543	31.5597	21.5142	16.1409	8.4845	5.1143	4.237	2.2433	3.76
Complications of Pregnancy, Childbirth, Puerperium	2841.32					804.379									1880.71
Congenital Anomalies								440.722	40.5567	16.2546	59.18	9.7252	1.4004	11.0613	12.024
Certain Conditions Originating in Perinatal Period														1.8768	1.7697
Symptoms, Signs and Ill-Defined Conditions			314.961	57.2233	126.727	110.425	59.1057	54.0376	28.3788	15.926	7.7349	5.8951	3.0373	1.7852	3.0066
Accidents and Adverse Effects		650.363	118.597	123.197	110.429	53.9275	44.9946	32.1124	27.0579	16.1719	10.5996	4.9844	3.2379	1.9606	3.4676
Suicide and Self-Inflicted Injury	442.191			180.224	121.112	34.3392	54.8556	38.4665	37.6515	17.0816	14.1526	9.6258	7.3908	2.3902	10.4689
Homicide and Legal Intervention				73.2573	47.2053	78.0137	75.3509	28.1967	36.1043	36.3023	3.4533	8.7688	19.1457	1.2223	5.6523
Other Cause of Death		176.852	277.693	329.697	91.9918	49.5629	49.5964	33.0307	22.5382	15.146	8.1748	5.3561	3.1772	1.9557	3.0689
All non-cancer death causes	892.365	430.146	268.391	164.759	97.3742	54.1127	42.1164	31.8923	22.2999	15.4934	9.3531	5.4988	3.434	2.1	3.2826
SMR value
	Higher													Lower
Blank, no observed value was shown in CRC group
Red value, SMR have no statistical significance

## Sheet: Distant_heat map_SMR
Heat map of SMRs for causes of non-cancer death by age for distant patients with CRC
Age	0-24	25-29	30-34	35-39	40-44	45-49	50-54	55-59	60-64	65-69	70-74	75-79	80-84	85+	Total
Tuberculosis
Syphilis
Septicemia				1069.12		143.564	196.407	138.029	76.0516	72.7141	26.2048	23.5314	12.4594	6.0877	23.0559
Other Infectious and Parasitic Diseases including HIV					667.398	130.548	161.041	95.0789	114.34	52.8774	29.4519	77.3879	20.8114	5.1539	40.7202
Diabetes Mellitus				1418.36	460.627	106.718	126.841	15.1502	52.9685	24.9205	20.7083	11.0565	7.0515	4.0055	11.6806
Alzheimers (ICD-9 and 10 only)										81.8211	11.0512	4.9075	3.3905	2.4388	2.9717
Diseases of Heart	3729.38		3139.61	382.247	358.331	140.236	77.0463	84.4155	62.8562	54.7401	30.289	15.416	8.4507	3.9804	10.4335
Hypertension without Heart Disease							453.491	83.56	54.4032	95.2747	40.0445	5.6072	4.8512	10.0635	15.4864
Cerebrovascular Diseases				212.202	597.628	258.59	145.776	177.879	72.8976	33.1007	17.1224	12.8822	12.8109	4.1626	11.3082
Atherosclerosis					3775.85			309.673	62.333	153.358	186.734	36.0414	3.2936	9.3683	18.6278
Aortic Aneurysm and Dissection					2652.77		262.245	43.205	62.2609			11.1694	4.5649	4.1938	9.1811
Other Diseases of Arteries, Arterioles, Capillaries						1078.96		66.0622	117.009	42.2684	16.2739	9.7944	4.0898	5.1753	10.6434
Pneumonia and Influenza				1070.58	705.614	286.25	49.7708	117.636	32.8722	22.4144	20.1952	11.5251	8.6017	4.111	9.2919
Chronic Obstructive Pulmonary Disease and Allied Cond				282.394	213.652	66.9096	89.8861	56.2483	60.3513	31.0554	23.8901	13.7994	6.399	3.59	9.497
Stomach and Duodenal Ulcers						1525.83		84.3157		88.7745	24.2387	9.5082	6.293	6.1196	11.5486
Chronic Liver Disease and Cirrhosis					156.859	120.069	206.826	115.96	145.751	38.4063	31.0935	42.4778	24.953	10.9706	58.4367
Nephritis, Nephrotic Syndrome and Nephrosis	2871.25				647.761	127.354	51.7846	102.347	40.5941	13.3132	26.4001	21.8769	16.794	9.9552	20.3572
Complications of Pregnancy, Childbirth, Puerperium				546.965	294.425	194.068	171.458								226.641
Congenital Anomalies												464.233			464.233
Certain Conditions Originating in Perinatal Period						279.966									279.966
Symptoms, Signs and Ill-Defined Conditions	3254.02				533.394	92.017	78.6628	115.371	136.534	59.4795	36.2134	20.3844	8.1638	4.2026	13.5849
Accidents and Adverse Effects		2017.83		394.783	217.587	119.862	87.3412	57.5826	39.6744	85.614	22.3852	20.9943	4.8233	4.7829	15.7343
Suicide and Self-Inflicted Injury					814.825	39.905	254.824	105.831	241.649	19.6079	19.831	27.7807	8.064	10.887	29.6318
Homicide and Legal Intervention							34.4918	155.49				48.9811			53.7252
Other Cause of Death	611.341	719.365	681.343	281.786	306.252	143.428	125.656	86.447	58.2556	41.9686	21.1929	16.5162	6.9824	3.1846	10.5743
All non-cancer death causes	1191.83	1018.53	914.201	308.426	352.337	135.921	110.726	86.6187	63.5752	44.6518	24.5988	15.2482	7.8595	3.8609	11.0738
SMR value
	Higher													Lower
Blank, no observed value was shown in CRC group
Red value, SMR have no statistical significance

[truncated: 2 more sheets: Surgery_heat map_SMR, Summary]
